# Supplementary material for: 1,2-Diphenyl-2-[(1-phenyl­eth­yl)amino]­ethanol
Source: Acta Crystallogr Sect E Struct Rep Online. 2012 Jun 27;68(Pt 7):o2220. doi: 10.1107/S1600536812027420 (PMC3394014; doi:10.1107/S1600536812027420)
Supplement: Supplementary file 2 [file e-68-o2220-Isup2.hkl]

# 
# h,k,l, Fc-squared, Fo-squared, sigma(Fo-squared) and status flag 
# 
data_I
_shelx_title ' 111223d in P2(1)2(1)2(1)' 
_shelx_refln_list_code          4 
_shelx_F_calc_maximum      152.48 
_exptl_crystal_F_000       680.00 
_reflns_d_resolution_high  0.7496 
 
loop_ 
 _symmetry_equiv_pos_as_xyz 
 'x, y, z' 
 '-x+1/2, -y, z+1/2' 
 '-x, y+1/2, -z+1/2' 
 'x+1/2, -y+1/2, -z' 
 
_cell_length_a     6.3066 
_cell_length_b    12.8011 
_cell_length_c    22.4902 
_cell_angle_alpha  90.000 
_cell_angle_beta   90.000 
_cell_angle_gamma  90.000 
 
_shelx_F_squared_multiplier     1.000 
 
loop_ 
 _refln_index_h 
 _refln_index_k 
 _refln_index_l 
 _refln_F_squared_calc 
 _refln_F_squared_meas 
 _refln_F_squared_sigma 
 _refln_observed_status 
   2   0   0      890.67      758.58     14.18 o 
   4   0   0      381.91      392.19     14.34 o 
   6   0   0       16.12        6.41      3.48 o 
   1   1   0     3888.31     3675.29    185.63 o 
   2   1   0      244.06      223.86     12.74 o 
   3   1   0        4.72        6.09      2.45 o 
   4   1   0        0.46       -2.30      2.30 o 
   5   1   0       58.99       56.00      4.03 o 
   6   1   0        5.55        4.75      2.92 o 
   7   1   0        0.46        2.08      5.85 o 
   0   2   0        0.02        2.11      0.64 o 
   1   2   0      595.12      477.36     15.98 o 
   2   2   0        0.38        3.86      1.05 o 
   3   2   0      456.31      461.40     14.54 o 
   4   2   0        2.39        1.14      1.87 o 
   5   2   0       23.19       21.11      2.74 o 
   6   2   0      123.56       97.55     40.50 o 
   7   2   0        2.57        9.05      6.65 o 
   1   3   0      189.18      207.12      5.17 o 
   2   3   0     1119.99     1069.99     12.38 o 
   3   3   0      401.86      383.41     18.93 o 
   4   3   0       10.66        9.72      1.74 o 
   5   3   0        7.96       14.89      2.97 o 
   6   3   0        6.57        2.70      2.29 o 
   7   3   0        2.00        4.89      4.65 o 
   8   3   0        0.66        5.05      7.05 o 
   0   4   0     2470.22     2517.12     56.98 o 
   1   4   0     1441.93     1452.42     25.38 o 
   2   4   0      228.10      234.79      9.07 o 
   3   4   0      227.04      203.02      7.63 o 
   4   4   0       17.59       16.98      2.39 o 
   5   4   0       56.06       42.52     10.20 o 
   6   4   0       66.40       46.56     21.47 o 
   7   4   0        0.03        0.10      4.21 o 
   8   4   0        5.54        7.61      7.53 o 
   1   5   0      142.79      164.23      3.27 o 
   2   5   0       39.18       37.89      2.06 o 
   3   5   0        0.93        0.63      0.96 o 
   4   5   0       22.49       27.65      5.36 o 
   5   5   0       75.54       72.37     25.96 o 
   6   5   0        1.47        1.38      2.40 o 
   7   5   0        1.98        1.15      1.97 o 
   8   5   0        0.05       -3.28      6.65 o 
   0   6   0      176.66      189.27      4.90 o 
   1   6   0        4.16        6.99      1.21 o 
   2   6   0       56.03       59.68      3.01 o 
   3   6   0        3.49        1.76      1.54 o 
   4   6   0       26.33       20.27      2.51 o 
   5   6   0        1.71        1.40      1.96 o 
   6   6   0        1.10        1.22      2.21 o 
   7   6   0        0.48        2.44      1.92 o 
   1   7   0      979.89      939.01     14.66 o 
   2   7   0       37.55       37.48      2.11 o 
   3   7   0        1.65       -0.95      1.63 o 
   4   7   0       20.68       17.40      2.53 o 
   5   7   0      140.56      115.63     35.13 o 
   6   7   0        8.47        7.36      3.00 o 
   7   7   0        0.22       -0.84      2.33 o 
   0   8   0       37.97       30.44      2.25 o 
   1   8   0       59.61       52.13      2.51 o 
   2   8   0        2.25        2.22      1.51 o 
   3   8   0        5.59        5.63      1.85 o 
   4   8   0        6.76        1.65      2.66 o 
   5   8   0       25.02       21.74      8.69 o 
   6   8   0        2.25        5.69      4.45 o 
   7   8   0        1.05        0.65      2.52 o 
   1   9   0       62.76       49.05      2.59 o 
   2   9   0       47.99       49.15      3.79 o 
   3   9   0        1.84        2.41      1.82 o 
   4   9   0        0.58       -0.80      2.60 o 
   5   9   0       36.95       31.39      7.65 o 
   6   9   0       10.45       10.32      3.15 o 
   7   9   0        0.35       -0.19      2.62 o 
   0  10   0       15.73       23.20      2.84 o 
   1  10   0      167.77      177.81      4.90 o 
   2  10   0        0.13       -1.44      1.76 o 
   3  10   0       20.51       19.18      3.37 o 
   4  10   0        0.82       -0.64      2.89 o 
   5  10   0       18.40       20.12      6.33 o 
   6  10   0        0.18        3.47      5.09 o 
   1  11   0       24.19       28.40      3.14 o 
   2  11   0        9.18        4.60      2.27 o 
   3  11   0        0.51        0.62      1.95 o 
   4  11   0        7.87       16.21      7.81 o 
   5  11   0       54.31       47.62      7.49 o 
   6  11   0        0.27        0.34      2.99 o 
   0  12   0      121.31      139.33      9.53 o 
   1  12   0       30.94       39.55      3.63 o 
   2  12   0        0.83        1.42      2.09 o 
   3  12   0        5.24        8.23      3.79 o 
   4  12   0       30.35       29.14      4.10 o 
   5  12   0        4.67        6.37      3.04 o 
   1  13   0        1.97        4.22      2.19 o 
   2  13   0        6.68        4.68      2.76 o 
   3  13   0        1.34        1.73      3.54 o 
   4  13   0       13.86       21.75      9.05 o 
   5  13   0        2.30        0.29      2.59 o 
   0  14   0       30.31       39.66      7.05 o 
   1  14   0       33.89       43.84      4.74 o 
   2  14   0        6.60        5.58      2.84 o 
   3  14   0       54.56       62.88     10.62 o 
   4  14   0        0.03        0.32      3.34 o 
   1  15   0       18.44       20.48      3.25 o 
   2  15   0        1.92        2.37      3.33 o 
   3  15   0        4.33        8.81      4.97 o 
   4  15   0        3.82        4.89      5.13 o 
   0  16   0       28.44       37.82      7.29 o 
   1  16   0        3.76        1.53      3.13 o 
   2  16   0        0.23       -2.79      2.79 o 
   1   0   1     2544.48     2410.35     23.07 o 
   2   0   1       26.63       37.27      2.43 o 
   3   0   1      783.90      950.65     13.75 o 
   4   0   1        0.01        0.68      2.49 o 
   5   0   1       42.15       39.29      4.57 o 
   6   0   1        0.03       -0.41      2.06 o 
  -7   1   1        1.29        0.64      4.25 o 
  -6   1   1        8.11        8.77      5.01 o 
  -5   1   1       98.14      113.17      5.48 o 
  -4   1   1      152.28      141.48      6.30 o 
  -3   1   1     1125.90     1282.30     25.48 o 
  -2   1   1       63.13       41.35      2.42 o 
  -1   1   1    15142.33    13507.20    677.26 o 
   1   1   1    15142.51    12223.66     59.19 o 
   2   1   1       63.24       42.37      2.06 o 
   3   1   1     1126.15     1269.10     47.02 o 
   4   1   1      152.13      150.99      5.31 o 
   5   1   1       98.07      111.34      5.22 o 
   6   1   1        8.10       16.42      5.93 o 
   7   1   1        1.29       -2.40      5.69 o 
  -7   2   1        3.84        6.32      3.40 o 
  -6   2   1        5.06        7.85      2.25 o 
  -5   2   1       33.29       26.22      4.12 o 
  -4   2   1       95.81       92.00      3.21 o 
  -3   2   1      870.29      983.71     20.97 o 
  -2   2   1      516.89      551.21     18.52 o 
  -1   2   1     4567.36     4277.40     69.50 o 
   0   2   1        1.17        1.27      0.76 o 
   1   2   1     4569.95     4283.62     74.49 o 
   2   2   1      516.70      565.92      7.95 o 
   3   2   1      870.17      960.57     12.90 o 
   4   2   1       95.71       88.77      4.87 o 
   5   2   1       33.35       24.31      3.22 o 
   6   2   1        5.05        9.22      3.95 o 
   7   2   1        3.85        7.85      6.65 o 
   8   2   1        1.78        3.20      5.29 o 
  -7   3   1       10.62        9.77      5.29 o 
  -6   3   1       24.31       14.52      5.09 o 
  -5   3   1      234.68      225.96     47.51 o 
  -4   3   1       92.25       84.98      6.74 o 
  -3   3   1     1088.33     1023.16     40.64 o 
  -2   3   1       70.88       55.48      1.73 o 
  -1   3   1     1305.05     1272.87     24.26 o 
   0   3   1      486.12      466.05      8.19 o 
   1   3   1     1304.13     1272.82      8.00 o 
   2   3   1       70.79       57.11      3.73 o 
   3   3   1     1088.50     1070.78     11.43 o 
   4   3   1       92.28       88.62      4.05 o 
   5   3   1      234.70      218.57     36.54 o 
   6   3   1       24.31       18.46      9.25 o 
   7   3   1       10.61        6.28      8.97 o 
   8   3   1        5.38        9.93      7.45 o 
  -8   4   1        0.51       -0.56      6.73 o 
  -7   4   1        0.88        0.80      6.25 o 
  -6   4   1        8.13        3.69      2.59 o 
  -5   4   1       20.26       20.87      8.65 o 
  -4   4   1        8.26        5.65      2.07 o 
  -3   4   1       58.41       58.86      2.31 o 
  -2   4   1       25.30       29.16      1.38 o 
  -1   4   1     1058.04     1072.01     21.14 o 
   0   4   1      250.25      248.46      4.07 o 
   1   4   1     1058.43     1084.20     10.04 o 
   2   4   1       25.37       33.44      1.73 o 
   3   4   1       58.38       61.99      2.85 o 
   4   4   1        8.28        8.34      1.52 o 
   5   4   1       20.29       18.00      4.56 o 
   6   4   1        8.13        3.47      3.53 o 
   7   4   1        0.88        1.43      2.32 o 
   8   4   1        0.51        6.81      7.45 o 
  -8   5   1        0.23       -6.09      6.09 o 
  -7   5   1        0.29        0.25      1.96 o 
  -6   5   1        8.92        9.70      4.61 o 
  -5   5   1       76.19       47.46      8.93 o 
  -4   5   1       62.91       54.87      6.50 o 
  -3   5   1        5.34        4.98      1.24 o 
  -2   5   1      891.50      908.45     30.58 o 
  -1   5   1     1329.28     1407.35     16.19 o 
   0   5   1     2626.34     2792.08     19.09 o 
   1   5   1     1329.39     1436.36     10.11 o 
   2   5   1      890.78      857.36     22.01 o 
   3   5   1        5.33        3.92      1.20 o 
   4   5   1       62.96       56.35      6.30 o 
   5   5   1       76.24       62.16     13.98 o 
   6   5   1        8.87        4.77      3.37 o 
   7   5   1        0.29        1.92      1.98 o 
   8   5   1        0.23        6.49      7.53 o 
  -7   6   1       14.86        5.65      2.59 o 
  -6   6   1        7.70       10.26      2.57 o 
  -5   6   1        0.68        1.44      2.72 o 
  -4   6   1       91.95       72.30      9.42 o 
  -3   6   1        6.04        4.92      1.70 o 
  -2   6   1      111.75       97.52      3.42 o 
  -1   6   1      227.79      254.49      4.05 o 
   0   6   1        6.26        7.44      1.04 o 
   1   6   1      228.06      246.34      4.37 o 
   2   6   1      111.87       98.97      4.71 o 
   3   6   1        6.05        5.42      1.24 o 
   4   6   1       91.96       71.52      8.01 o 
   5   6   1        0.68        3.62      2.68 o 
   6   6   1        7.71        7.67      3.97 o 
   7   6   1       14.86       10.51      5.77 o 
  -7   7   1        1.78        2.36      2.54 o 
  -6   7   1        3.56        2.72      2.59 o 
  -5   7   1        4.79        2.48      5.93 o 
  -4   7   1       38.78       44.59      9.05 o 
  -3   7   1       94.65       93.61      7.60 o 
  -2   7   1       79.79       84.96      2.90 o 
  -1   7   1        2.07        0.66      1.08 o 
   0   7   1       31.25       34.95      1.78 o 
   1   7   1        2.07        0.68      1.15 o 
   2   7   1       79.69       82.07      3.98 o 
   3   7   1       94.81       90.22      6.14 o 
   4   7   1       38.83       37.39      4.63 o 
   5   7   1        4.77        2.53      2.22 o 
   6   7   1        3.55       -0.20      3.24 o 
   7   7   1        1.78        1.20      3.04 o 
  -7   8   1        6.70        5.58      6.05 o 
  -6   8   1        2.33        3.60      5.25 o 
  -5   8   1       22.01       19.01      3.65 o 
  -4   8   1       29.42       34.24      4.93 o 
  -3   8   1       23.05       20.69      2.53 o 
  -2   8   1      135.94      142.63      4.74 o 
  -1   8   1       29.23       30.91      2.02 o 
   0   8   1      104.88      113.52      3.06 o 
   1   8   1       29.22       33.34      2.07 o 
   2   8   1      135.86      138.34      3.93 o 
   3   8   1       23.05       19.18      2.63 o 
   4   8   1       29.39       29.19      4.46 o 
   5   8   1       22.02       14.91      7.33 o 
   6   8   1        2.33        3.83      2.78 o 
   7   8   1        6.71        4.65      3.65 o 
  -7   9   1        2.36        1.16      2.64 o 
  -6   9   1        1.74        0.23      2.74 o 
  -5   9   1       13.30       17.02      6.85 o 
  -4   9   1       81.55       65.16     12.58 o 
  -3   9   1       12.53       11.91      2.50 o 
  -2   9   1       23.33       21.76      2.96 o 
  -1   9   1       18.68       17.42      2.02 o 
   0   9   1        2.11        1.97      1.34 o 
   1   9   1       18.60       16.95      1.96 o 
   2   9   1       23.41       20.56      2.49 o 
   3   9   1       12.51       13.30      2.83 o 
   4   9   1       81.57       64.88     13.70 o 
   5   9   1       13.30        8.94      3.19 o 
   6   9   1        1.75        3.28      2.84 o 
   7   9   1        2.35        2.08      3.93 o 
  -6  10   1        5.36        2.11      3.01 o 
  -5  10   1        9.51       11.92      3.81 o 
  -4  10   1      114.54      110.41     12.70 o 
  -3  10   1        5.30        5.85      2.11 o 
  -2  10   1       87.40       92.41      4.57 o 
  -1  10   1        4.04        7.76      2.37 o 
   0  10   1       42.94       46.04      2.50 o 
   1  10   1        4.05        6.04      2.01 o 
   2  10   1       87.48       83.68      4.28 o 
   3  10   1        5.30        5.22      2.23 o 
   4  10   1      114.54      100.56     10.10 o 
   5  10   1        9.51       10.14      4.45 o 
   6  10   1        5.36        1.90      2.71 o 
  -6  11   1        0.82        0.77      3.35 o 
  -5  11   1        1.00        3.74      3.12 o 
  -4  11   1       25.86       28.63      4.56 o 
  -3  11   1       19.93       18.30      4.37 o 
  -2  11   1       12.61        8.40      2.53 o 
  -1  11   1       47.12       54.49      3.70 o 
   0  11   1      346.14      352.63     13.19 o 
   1  11   1       47.11       55.93      3.88 o 
   2  11   1       12.60       12.11      2.59 o 
   3  11   1       19.92       19.63      2.77 o 
   4  11   1       25.81       25.65      7.29 o 
   5  11   1        1.00        2.48      2.82 o 
   6  11   1        0.82       -0.11      2.46 o 
  -5  12   1       16.54       21.86      7.01 o 
  -4  12   1        4.50        4.42      2.85 o 
  -3  12   1        4.26        7.46      3.33 o 
  -2  12   1       19.17       20.24      2.99 o 
  -1  12   1       98.51       96.37      4.70 o 
   0  12   1       40.23       50.60      3.64 o 
   1  12   1       98.40      102.38      5.03 o 
   2  12   1       19.17       20.83      3.19 o 
   3  12   1        4.26        3.70      2.66 o 
   4  12   1        4.50        7.59      3.03 o 
   5  12   1       16.54       14.37      3.36 o 
  -5  13   1        0.63        2.09      5.29 o 
  -4  13   1       16.34       14.36      3.68 o 
  -3  13   1        6.38        4.95      3.84 o 
  -2  13   1       19.15       21.54      3.09 o 
  -1  13   1        8.82       10.92      2.73 o 
   0  13   1       46.98       55.70      5.45 o 
   1  13   1        8.80        6.23      2.68 o 
   2  13   1       19.14       20.71      3.14 o 
   3  13   1        6.36        6.01      2.89 o 
   4  13   1       16.36       19.29      4.05 o 
   5  13   1        0.63        0.19      3.48 o 
  -4  14   1        3.28        9.17      6.45 o 
  -3  14   1        2.25        2.65      4.37 o 
  -2  14   1        7.73        7.53      3.05 o 
  -1  14   1        6.70        7.89      2.61 o 
   0  14   1       58.52       65.01      5.46 o 
   1  14   1        6.69        9.97      2.57 o 
   2  14   1        7.70        7.38      2.65 o 
   3  14   1        2.26        0.74      3.06 o 
   4  14   1        3.29        2.76      5.25 o 
  -3  15   1        4.06        5.05      3.36 o 
  -2  15   1       15.36       16.35      3.69 o 
  -1  15   1        2.62        0.17      2.95 o 
   0  15   1       27.43       25.12      4.41 o 
   1  15   1        2.61        1.80      2.75 o 
   2  15   1       15.37       15.02      4.25 o 
   3  15   1        4.05        2.97      3.12 o 
  -2  16   1        0.78       -1.40      3.48 o 
  -1  16   1        7.67        9.53      4.81 o 
   0  16   1        1.98        1.64      3.21 o 
   1  16   1        7.68        7.01      3.58 o 
   2  16   1        0.78        1.65      3.32 o 
   0  17   1        0.60       -1.50      3.00 o 
   1   0   2     1302.40     1164.22     53.06 o 
   2   0   2      221.30      193.15     10.30 o 
   3   0   2       28.72       35.61      3.31 o 
   4   0   2      181.90      203.49      7.47 o 
   5   0   2       28.09       32.46      3.43 o 
   6   0   2        4.36        4.28      2.56 o 
  -7   1   2        2.95        2.15      4.61 o 
  -6   1   2       25.34       29.03      3.98 o 
  -5   1   2       51.43       48.30      4.28 o 
  -4   1   2      391.59      471.51      9.18 o 
  -3   1   2      425.92      412.42      7.53 o 
  -2   1   2      473.48      486.67     13.85 o 
  -1   1   2      965.49      877.44     21.97 o 
   0   1   2      135.59      125.09      4.85 o 
   1   1   2      965.49      868.61      9.05 o 
   2   1   2      473.35      504.65     20.83 o 
   3   1   2      425.98      425.63      9.30 o 
   4   1   2      391.55      474.26     10.51 o 
   5   1   2       51.40       47.85      4.79 o 
   6   1   2       25.33       30.08      4.61 o 
   7   1   2        2.96        6.01      6.17 o 
   8   1   2        0.82        4.81      5.29 o 
  -7   2   2        4.18        5.23      3.03 o 
  -6   2   2       67.85       55.00     15.36 o 
  -5   2   2        8.48       12.87      2.23 o 
  -4   2   2      590.88      619.43     41.91 o 
  -3   2   2      526.63      532.34     27.12 o 
  -2   2   2      381.86      384.84      7.32 o 
  -1   2   2     6043.86     5777.63    130.31 o 
   0   2   2     3627.96     3438.41     66.45 o 
   1   2   2     6044.77     5591.15     39.15 o 
   2   2   2      381.91      385.20      6.97 o 
   3   2   2      527.57      565.89     10.16 o 
   4   2   2      590.58      647.44     22.03 o 
   5   2   2        8.46       12.30      3.24 o 
   6   2   2       67.88       60.11      6.14 o 
   7   2   2        4.17        6.57      6.33 o 
   8   2   2        0.36       -2.24      6.89 o 
  -7   3   2        1.67        1.52      6.01 o 
  -6   3   2       10.30        4.96      4.89 o 
  -5   3   2       77.14       66.96      9.81 o 
  -4   3   2        2.60        4.19      1.36 o 
  -3   3   2       39.15       42.47      1.90 o 
  -2   3   2      274.02      268.54      9.27 o 
  -1   3   2      386.74      350.53     14.56 o 
   0   3   2     9477.15     8910.81    250.57 o 
   1   3   2      386.98      346.39      4.05 o 
   2   3   2      273.98      267.10      4.79 o 
   3   3   2       39.17       42.59      2.51 o 
   4   3   2        2.58        6.06      2.02 o 
   5   3   2       77.19       79.35      4.64 o 
   6   3   2       10.31        7.13      2.26 o 
   7   3   2        1.66        1.50      1.66 o 
   8   3   2        2.57        6.73      7.69 o 
  -8   4   2        1.01        4.65      5.61 o 
  -7   4   2        1.94        0.48      6.17 o 
  -6   4   2       29.97       19.47      6.45 o 
  -5   4   2       45.48       34.96     13.54 o 
  -4   4   2       18.59       15.33      2.27 o 
  -3   4   2      166.36      183.81      8.81 o 
  -2   4   2     1000.14      973.99     41.54 o 
  -1   4   2      244.82      239.49      8.26 o 
   0   4   2      215.03      182.58      3.51 o 
   1   4   2      244.47      242.50      7.48 o 
   2   4   2     1000.16     1000.93     34.70 o 
   3   4   2      166.12      171.63     14.40 o 
   4   4   2       18.54       15.73      1.82 o 
   5   4   2       45.48       29.49      7.63 o 
   6   4   2       30.00       17.70     13.18 o 
   7   4   2        1.93        0.51      1.77 o 
   8   4   2        1.01        2.32      7.05 o 
  -8   5   2        0.75        0.56      7.29 o 
  -7   5   2        3.15        1.36      4.49 o 
  -6   5   2        1.28        1.23      2.33 o 
  -5   5   2        5.51        4.87      2.71 o 
  -4   5   2      124.15      116.60     10.00 o 
  -3   5   2       10.28        9.99      1.89 o 
  -2   5   2      573.31      614.90     25.22 o 
  -1   5   2      335.29      383.00      9.87 o 
   0   5   2      238.59      211.30      5.79 o 
   1   5   2      335.36      380.21      8.04 o 
   2   5   2      573.80      648.00     29.00 o 
   3   5   2       10.29        8.85      1.50 o 
   4   5   2      124.29      117.34     13.21 o 
   5   5   2        5.51        3.85      2.36 o 
   6   5   2        1.29        1.79      2.52 o 
   7   5   2        3.16        1.78      2.80 o 
   8   5   2        0.75        3.20      7.45 o 
  -7   6   2        2.82        2.38      2.72 o 
  -6   6   2        4.08        6.25      2.98 o 
  -5   6   2        1.32        1.32      4.09 o 
  -4   6   2      195.33      208.08     23.03 o 
  -3   6   2       36.62       29.31      2.43 o 
  -2   6   2       75.26       77.70      3.77 o 
  -1   6   2     1712.19     1747.86     35.94 o 
   0   6   2      295.92      302.67      5.27 o 
   1   6   2     1711.28     1674.93     52.31 o 
   2   6   2       75.39       73.31      2.84 o 
   3   6   2       36.57       29.59      1.95 o 
   4   6   2      195.30      180.39     27.58 o 
   5   6   2        1.32        0.03      2.16 o 
   6   6   2        4.06        3.23      1.90 o 
   7   6   2        2.82        0.14      3.04 o 
  -7   7   2        4.16        2.25      2.91 o 
  -6   7   2        2.00        3.04      2.15 o 
  -5   7   2        4.91        6.34      3.32 o 
  -4   7   2       22.36       17.71      3.45 o 
  -3   7   2      110.70      100.72      4.18 o 
  -2   7   2       64.70       72.57      3.29 o 
  -1   7   2      296.26      284.24      9.96 o 
   0   7   2       29.66       31.66      1.74 o 
   1   7   2      295.97      267.36      4.97 o 
   2   7   2       64.74       71.44      2.81 o 
   3   7   2      110.63       93.95     11.66 o 
   4   7   2       22.37       16.64      4.13 o 
   5   7   2        4.89        4.88      2.55 o 
   6   7   2        2.00        2.13      1.76 o 
   7   7   2        4.16        4.20      5.65 o 
  -7   8   2        1.38        0.21      2.80 o 
  -6   8   2        1.76        2.32      3.01 o 
  -5   8   2       55.39       44.66      8.41 o 
  -4   8   2       19.85       19.11      3.31 o 
  -3   8   2        7.58       12.45      2.09 o 
  -2   8   2       10.49        9.12      1.88 o 
  -1   8   2       40.15       41.22      2.46 o 
   0   8   2        0.09       -0.91      0.91 o 
   1   8   2       40.04       39.27      2.35 o 
   2   8   2       10.44        9.77      1.73 o 
   3   8   2        7.65       10.36      2.18 o 
   4   8   2       19.88       15.84      2.41 o 
   5   8   2       55.38       42.81     16.18 o 
   6   8   2        1.75        1.60      2.37 o 
   7   8   2        1.39        1.55      4.69 o 
  -7   9   2        1.71        2.24      3.03 o 
  -6   9   2        1.59        3.14      3.19 o 
  -5   9   2        6.35        4.15      3.06 o 
  -4   9   2       41.41       40.70      4.94 o 
  -3   9   2       10.92        6.12      2.05 o 
  -2   9   2       41.73       44.28      3.20 o 
  -1   9   2      247.45      238.38      5.47 o 
   0   9   2       93.19       85.70      2.93 o 
   1   9   2      247.56      234.93      7.64 o 
   2   9   2       41.74       42.98      3.17 o 
   3   9   2       10.90        3.88      2.45 o 
   4   9   2       41.48       35.86      5.92 o 
   5   9   2        6.37        3.65      2.88 o 
   6   9   2        1.59        3.13      2.84 o 
   7   9   2        1.72        2.51      2.51 o 
  -6  10   2        0.74        1.88      3.13 o 
  -5  10   2       10.93       11.63      4.05 o 
  -4  10   2        6.08        9.59      3.31 o 
  -3  10   2       63.99       66.35      5.58 o 
  -2  10   2       28.06       28.44      2.89 o 
  -1  10   2      276.92      290.91      8.65 o 
   0  10   2       41.00       38.55      2.74 o 
   1  10   2      277.10      291.00      6.24 o 
   2  10   2       27.98       24.65      2.78 o 
   3  10   2       63.97       58.15      3.96 o 
   4  10   2        6.06        3.93      3.08 o 
   5  10   2       10.93       12.58      3.39 o 
   6  10   2        0.73        2.30      3.85 o 
  -6  11   2        2.13       -0.67      2.90 o 
  -5  11   2       21.17       18.55      4.29 o 
  -4  11   2        8.90        7.41      3.18 o 
  -3  11   2       10.52       17.13      8.13 o 
  -2  11   2       22.68       18.49      2.72 o 
  -1  11   2      109.78      110.70      4.67 o 
   0  11   2       36.64       35.80      2.80 o 
   1  11   2      109.79      109.91      5.02 o 
   2  11   2       22.63       18.38      2.79 o 
   3  11   2       10.52       10.25      2.39 o 
   4  11   2        8.89       12.54      3.12 o 
   5  11   2       21.16       13.58      4.73 o 
   6  11   2        2.13       -0.68      2.86 o 
  -5  12   2        4.06        5.66      3.94 o 
  -4  12   2       11.66        9.13      3.46 o 
  -3  12   2       27.55       28.42      4.33 o 
  -2  12   2       45.82       47.37      3.82 o 
  -1  12   2       47.25       47.04      3.77 o 
   0  12   2       30.03       32.06      2.88 o 
   1  12   2       47.24       44.96      3.51 o 
   2  12   2       45.84       44.98      3.78 o 
   3  12   2       27.49       27.42      3.31 o 
   4  12   2       11.63        7.16      3.20 o 
   5  12   2        4.08        1.19      3.38 o 
  -5  13   2        1.83       -0.13      4.97 o 
  -4  13   2       36.71       53.37     12.90 o 
  -3  13   2        0.62        1.74      3.16 o 
  -2  13   2        6.07        4.04      3.20 o 
  -1  13   2       94.43      115.02      5.40 o 
   0  13   2        4.65        0.76      2.71 o 
   1  13   2       94.49      105.45      5.14 o 
   2  13   2        6.05        8.48      2.67 o 
   3  13   2        0.61        3.27      2.76 o 
   4  13   2       36.71       43.46      6.37 o 
   5  13   2        1.84        1.13      2.50 o 
  -4  14   2        0.66        3.60      3.48 o 
  -3  14   2       28.46       36.93     11.14 o 
  -2  14   2        3.54        2.88      3.06 o 
  -1  14   2        5.85        9.74      2.51 o 
   0  14   2        5.70        5.40      3.54 o 
   1  14   2        5.83        6.76      2.79 o 
   2  14   2        3.53        1.43      2.45 o 
   3  14   2       28.46       33.11      4.61 o 
   4  14   2        0.66        1.69      2.67 o 
  -3  15   2        5.63        7.48      3.35 o 
  -2  15   2        6.63        5.53      4.89 o 
  -1  15   2        3.99        2.58      3.10 o 
   0  15   2        4.05        2.02      3.51 o 
   1  15   2        3.99        2.33      2.22 o 
   2  15   2        6.65        6.45      2.56 o 
   3  15   2        5.64       10.12      4.14 o 
  -2  16   2       10.78       12.53      3.45 o 
  -1  16   2        2.19        5.85      5.85 o 
   0  16   2        6.58       12.21      3.69 o 
   1  16   2        2.19        3.24      2.32 o 
   2  16   2       10.78       10.45      3.45 o 
   0  17   2        2.94        3.78      4.08 o 
   1   0   3      987.90      888.42     29.47 o 
   2   0   3      214.40      224.98      7.69 o 
   3   0   3     1361.84     1488.13     41.30 o 
   4   0   3      443.83      499.68     11.18 o 
   5   0   3       39.11       41.17      3.29 o 
   6   0   3       45.13       46.92      4.50 o 
   7   0   3       11.59       16.18      6.49 o 
   8   0   3        0.02        2.40      6.17 o 
  -7   1   3        3.06        4.43      2.95 o 
  -6   1   3       16.45       14.70      4.39 o 
  -5   1   3       62.81       66.89      7.99 o 
  -4   1   3      197.68      226.05     11.53 o 
  -3   1   3      456.39      490.03     27.89 o 
  -2   1   3      605.80      638.59      6.93 o 
  -1   1   3      578.63      530.40     16.21 o 
   0   1   3      756.77      744.52     12.30 o 
   1   1   3      578.33      523.86     13.94 o 
   2   1   3      606.21      655.56     32.53 o 
   3   1   3      455.92      497.52     30.25 o 
   4   1   3      197.56      232.86     10.30 o 
   5   1   3       62.79       82.70      5.94 o 
   6   1   3       16.45       20.17      4.21 o 
   8   1   3        1.40       -0.08      6.73 o 
  -7   2   3        0.26       -0.22      2.66 o 
  -6   2   3        7.54       24.94      4.92 o 
  -5   2   3        2.28        3.77      2.21 o 
  -4   2   3       15.89       12.73      1.90 o 
  -3   2   3      129.87      162.56      6.04 o 
  -2   2   3      490.02      548.24     25.35 o 
  -1   2   3      512.18      520.37     13.10 o 
   0   2   3       27.01       19.16      1.07 o 
   1   2   3      512.46      532.08     26.92 o 
   2   2   3      490.03      544.66      8.36 o 
   3   2   3      129.82      171.91      7.61 o 
   4   2   3       15.91       14.68      3.37 o 
   5   2   3        2.25        0.16      2.86 o 
   6   2   3        7.54       14.18      6.09 o 
   7   2   3        0.25        0.32      6.01 o 
   8   2   3        0.38        1.76      6.73 o 
  -8   3   3        0.91       -0.08      3.77 o 
  -7   3   3        4.44        1.51      3.28 o 
  -6   3   3       27.00       22.26      3.46 o 
  -5   3   3      147.53      136.11     18.66 o 
  -4   3   3      165.41      172.27      8.42 o 
  -3   3   3       93.34       92.08      2.73 o 
  -2   3   3      183.11      177.85      6.73 o 
  -1   3   3      500.76      411.99     18.82 o 
   0   3   3     3479.85     3282.86     53.66 o 
   1   3   3      501.39      437.41     17.24 o 
   2   3   3      182.93      176.64      5.02 o 
   3   3   3       92.96      102.79      4.85 o 
   4   3   3      165.37      179.11     11.38 o 
   5   3   3      147.64      155.14      6.12 o 
   6   3   3       27.04       27.93      4.97 o 
   7   3   3        4.43        0.39      2.40 o 
   8   3   3        0.91        4.57      7.37 o 
  -8   4   3        5.37       13.22      6.33 o 
  -7   4   3        6.82        9.37      5.21 o 
  -6   4   3       39.92       21.07     12.66 o 
  -5   4   3      181.74      168.63     35.09 o 
  -4   4   3      156.67      132.36      8.80 o 
  -3   4   3      330.47      318.35     15.97 o 
  -2   4   3      167.20      135.19      4.27 o 
  -1   4   3      455.18      448.94     17.52 o 
   0   4   3      522.86      555.99     13.18 o 
   1   4   3      455.72      445.15      6.79 o 
   2   4   3      167.02      131.37      7.64 o 
   3   4   3      330.59      322.26     10.96 o 
   4   4   3      156.60      148.84      5.17 o 
   5   4   3      181.77      166.54     33.90 o 
   6   4   3       39.90       21.51      4.03 o 
   7   4   3        6.82        1.67      2.32 o 
   8   4   3        5.39        7.85      5.85 o 
  -7   5   3        0.09       -4.01      6.17 o 
  -6   5   3        0.41       -1.32      3.53 o 
  -5   5   3        1.89       -0.49      2.83 o 
  -4   5   3       88.11       84.71      5.56 o 
  -3   5   3       18.34       16.10      2.27 o 
  -2   5   3      133.61      143.18      5.76 o 
  -1   5   3      622.28      732.17     32.68 o 
   0   5   3      483.81      520.14     13.95 o 
   1   5   3      622.37      705.56     15.50 o 
   2   5   3      133.38      133.03      3.38 o 
   3   5   3       18.31       17.31      2.05 o 
   4   5   3       88.01       69.82      7.97 o 
   5   5   3        1.90       -1.47      1.89 o 
   6   5   3        0.41        0.14      1.48 o 
   7   5   3        0.09       -1.03      1.83 o 
   8   5   3        0.27        1.12      2.28 o 
  -7   6   3        0.42        0.96      6.73 o 
  -6   6   3       10.11        9.41      3.41 o 
  -5   6   3       31.18       30.05      4.34 o 
  -4   6   3       42.26       32.41      5.77 o 
  -3   6   3      190.02      209.59      6.35 o 
  -2   6   3      150.43      123.83      4.01 o 
  -1   6   3      164.75      174.28      4.78 o 
   0   6   3     1424.84     1592.10     24.73 o 
   1   6   3      164.75      172.18      6.41 o 
   2   6   3      150.07      112.20      5.65 o 
   3   6   3      190.00      183.59      7.48 o 
   4   6   3       42.27       27.72      4.55 o 
   5   6   3       31.23       19.86      2.97 o 
   6   6   3       10.10        6.69      2.13 o 
   7   6   3        0.42       -0.99      1.31 o 
  -7   7   3        0.47        1.82      3.57 o 
  -6   7   3        3.30        5.62      3.24 o 
  -5   7   3       16.19       14.29      4.73 o 
  -4   7   3       11.63       11.02      3.37 o 
  -3   7   3       28.36       24.77      2.53 o 
  -2   7   3      197.04      216.13      6.73 o 
  -1   7   3      436.19      464.48     13.92 o 
   0   7   3       75.14       65.98      2.31 o 
   1   7   3      435.85      466.58     11.44 o 
   2   7   3      197.03      209.40      9.06 o 
   3   7   3       28.28       21.56      2.39 o 
   4   7   3       11.64       12.05      2.16 o 
   5   7   3       16.14       18.95      2.96 o 
   6   7   3        3.31        2.53      1.77 o 
   7   7   3        0.47        0.41      1.93 o 
  -7   8   3        4.45        3.73      2.50 o 
  -6   8   3        2.50        4.23      3.37 o 
  -5   8   3       13.08       14.58      3.89 o 
  -4   8   3       55.07       60.98     10.98 o 
  -3   8   3       16.15       12.48      2.04 o 
  -2   8   3        8.03        5.49      1.73 o 
  -1   8   3       67.85       69.02      2.92 o 
   0   8   3        0.61       -1.19      1.21 o 
   1   8   3       67.93       68.84      2.89 o 
   2   8   3        8.04        5.22      1.38 o 
   3   8   3       16.14       13.62      2.37 o 
   4   8   3       55.03       51.20      5.66 o 
   5   8   3       13.09       13.94      5.21 o 
   6   8   3        2.50        1.29      2.12 o 
   7   8   3        4.45        3.90      4.41 o 
  -7   9   3        1.82       -1.06      2.21 o 
  -6   9   3        0.55        6.70      4.97 o 
  -5   9   3        8.39        7.20      3.35 o 
  -4   9   3       40.94       42.28      8.77 o 
  -3   9   3       87.76       81.68      5.64 o 
  -2   9   3       28.87       25.22      2.58 o 
  -1   9   3       49.37       38.49      2.56 o 
   0   9   3       29.07       24.43      2.13 o 
   1   9   3       49.31       37.28      2.79 o 
   2   9   3       28.98       27.25      2.35 o 
   3   9   3       87.64       67.39      7.02 o 
   4   9   3       40.97       39.03      6.80 o 
   5   9   3        8.40        7.87      3.11 o 
   6   9   3        0.54        4.24      2.68 o 
   7   9   3        1.83        0.78      2.43 o 
  -6  10   3        2.23        1.66      3.08 o 
  -5  10   3       15.34       14.19      4.69 o 
  -4  10   3       29.21       29.61      4.14 o 
  -3  10   3        1.01        0.53      6.81 o 
  -2  10   3      115.73      124.26      5.07 o 
  -1  10   3       20.22       18.24      2.39 o 
   0  10   3       95.26       90.24      3.69 o 
   1  10   3       20.22       20.10      2.18 o 
   2  10   3      115.86      110.26      4.95 o 
   3  10   3        1.01        1.37      2.34 o 
   4  10   3       29.24       21.03      3.30 o 
   5  10   3       15.33       13.24      3.66 o 
   6  10   3        2.23        1.11      3.33 o 
  -6  11   3        2.27        0.65      3.23 o 
  -5  11   3       11.12       11.77      4.10 o 
  -4  11   3       24.89       20.77      4.85 o 
  -3  11   3       32.46       26.00      4.21 o 
  -2  11   3      203.93      198.76      6.52 o 
  -1  11   3      110.29      106.50      4.75 o 
   0  11   3      199.45      188.79      6.15 o 
   1  11   3      110.27      100.50      4.19 o 
   2  11   3      203.83      196.76      7.69 o 
   3  11   3       32.45       24.00      3.29 o 
   4  11   3       24.85       20.82      3.65 o 
   5  11   3       11.10        6.23      3.30 o 
   6  11   3        2.26        0.03      5.89 o 
  -5  12   3        9.99       13.46      4.43 o 
  -4  12   3        4.39       -0.09      2.95 o 
  -3  12   3        9.12       14.12      4.15 o 
  -2  12   3        8.38        5.24      3.57 o 
  -1  12   3       43.95       54.24      3.89 o 
   0  12   3       44.19       56.20      3.32 o 
   1  12   3       43.95       45.31      3.85 o 
   2  12   3        8.39        9.39      2.54 o 
   3  12   3        9.11        8.60      2.48 o 
   4  12   3        4.40        2.26      3.19 o 
   5  12   3        9.99        9.22      2.96 o 
  -5  13   3        2.47        3.42      4.25 o 
  -4  13   3        8.96       10.29      4.31 o 
  -3  13   3        0.41        0.98      3.71 o 
  -2  13   3       18.14       22.05      5.33 o 
  -1  13   3        9.87       12.02      2.92 o 
   0  13   3       60.29       51.62      3.52 o 
   1  13   3        9.91       12.16      2.82 o 
   2  13   3       18.11       15.65      2.78 o 
   3  13   3        0.41        0.18      2.38 o 
   4  13   3        8.97       11.41      3.48 o 
   5  13   3        2.47        2.00      3.39 o 
  -4  14   3       12.70       13.95      4.71 o 
  -3  14   3        9.85       19.98      4.37 o 
  -2  14   3        2.04        0.42      2.65 o 
  -1  14   3        9.33       11.89      3.73 o 
   0  14   3       35.19       29.59      4.22 o 
   1  14   3        9.35        8.24      2.65 o 
   2  14   3        2.05        0.59      2.72 o 
   3  14   3        9.87        9.14      3.57 o 
   4  14   3       12.70       12.90      8.25 o 
  -3  15   3       10.90       11.14      4.70 o 
  -2  15   3        6.17        4.20      3.36 o 
  -1  15   3        2.67        1.36      5.29 o 
   0  15   3        4.97        5.57      4.65 o 
   1  15   3        2.67        1.98      2.29 o 
   2  15   3        6.18        8.67      3.92 o 
   3  15   3       10.89       14.02      4.31 o 
  -2  16   3        1.56        2.57      3.81 o 
  -1  16   3       15.26       16.91      5.45 o 
   0  16   3        0.06       -0.21      2.97 o 
   1  16   3       15.27       10.61      4.30 o 
   2  16   3        1.57        3.65      2.94 o 
   0   0   4        2.46        2.00      0.62 o 
   1   0   4      373.38      356.14      9.59 o 
   2   0   4       57.94       69.68      2.59 o 
   3   0   4       32.01       33.90      2.13 o 
   4   0   4       29.39       44.90      2.88 o 
   5   0   4       55.31       63.00      4.39 o 
   6   0   4       45.94       39.44      5.35 o 
   7   0   4        0.12        2.32      5.69 o 
  -7   1   4        1.48        5.81      3.48 o 
  -6   1   4        2.20        3.26      2.44 o 
  -5   1   4        4.65        5.76      2.20 o 
  -4   1   4      175.82      167.81      7.61 o 
  -3   1   4      411.81      517.22     10.23 o 
  -2   1   4     2456.56     2518.40     78.84 o 
  -1   1   4     4420.68     4397.78    156.62 o 
   0   1   4     4221.43     3744.44     73.55 o 
   1   1   4     4418.88     4170.09    153.91 o 
   2   1   4     2458.08     2470.22     77.70 o 
   3   1   4      411.82      512.71     15.50 o 
   4   1   4      175.65      184.20      7.36 o 
   5   1   4        4.68        5.70      2.35 o 
   6   1   4        2.21       -1.77      5.01 o 
   7   1   4        1.49        6.33      5.85 o 
   8   1   4        3.70        2.40      6.49 o 
  -7   2   4        2.80        0.06      3.81 o 
  -6   2   4       26.61       27.57      4.43 o 
  -5   2   4        2.97        4.81      2.27 o 
  -4   2   4       52.10       53.34      2.93 o 
  -3   2   4       20.82       20.91      1.79 o 
  -2   2   4      168.58      195.43      6.20 o 
  -1   2   4     1742.29     1747.71     60.39 o 
   0   2   4     5908.73     5838.54    275.26 o 
   1   2   4     1741.51     1762.92     20.39 o 
   2   2   4      168.48      204.51      5.63 o 
   3   2   4       20.70       19.72      2.70 o 
   4   2   4       52.07       60.81      4.41 o 
   5   2   4        2.96        1.60      3.00 o 
   6   2   4       26.64       24.44      6.89 o 
   7   2   4        2.81        3.85      6.09 o 
   8   2   4        2.48       -2.80      4.57 o 
  -8   3   4        4.29        6.57      5.69 o 
  -7   3   4        9.04        7.39      3.49 o 
  -6   3   4        6.27       13.52      4.08 o 
  -5   3   4       40.01       44.12      6.43 o 
  -4   3   4       12.56       10.74      1.83 o 
  -3   3   4       94.67       76.35      3.59 o 
  -2   3   4      879.88      775.65     24.07 o 
  -1   3   4      414.25      379.39     15.99 o 
   0   3   4      195.29      144.48      6.18 o 
   1   3   4      414.14      386.25      9.10 o 
   2   3   4      879.93      775.81     22.87 o 
   3   3   4       94.64       86.49      4.53 o 
   4   3   4       12.54        9.54      2.68 o 
   5   3   4       40.10       56.19      4.95 o 
   6   3   4        6.27        6.34      3.57 o 
   7   3   4        9.01        6.25      6.81 o 
   8   3   4        4.30        8.09      7.69 o 
  -8   4   4        0.07       -0.16      3.85 o 
  -7   4   4        0.99       -2.46      3.75 o 
  -6   4   4        2.34        5.44      2.90 o 
  -5   4   4       47.62       45.03      7.27 o 
  -4   4   4      102.40       93.75      4.67 o 
  -3   4   4       46.28       47.50      3.03 o 
  -2   4   4      135.12      128.75      4.07 o 
  -1   4   4      105.18      112.74      4.59 o 
   0   4   4      708.71      636.26     18.03 o 
   1   4   4      104.95      113.29      4.59 o 
   2   4   4      135.28      138.64      3.93 o 
   3   4   4       46.20       53.91      4.42 o 
   4   4   4      102.35       95.50      4.39 o 
   5   4   4       47.65       42.66      4.67 o 
   6   4   4        2.35        6.46      3.17 o 
   7   4   4        0.99       -0.33      1.56 o 
   8   4   4        0.07        0.62      1.52 o 
  -7   5   4        5.19        2.00      6.25 o 
  -6   5   4        4.23        2.50      2.69 o 
  -5   5   4      100.47       87.36      6.21 o 
  -4   5   4      340.45      314.64     26.04 o 
  -3   5   4      121.26      127.40      4.72 o 
  -2   5   4        7.34       14.91      1.44 o 
  -1   5   4      589.11      631.71     22.42 o 
   0   5   4       49.77       42.51      1.89 o 
   1   5   4      588.98      584.41     24.41 o 
   2   5   4        7.41       13.80      1.64 o 
   3   5   4      121.22      123.30     10.57 o 
   4   5   4      340.28      320.46     22.66 o 
   5   5   4      100.43       71.39     19.11 o 
   6   5   4        4.23        1.05      3.57 o 
   7   5   4        5.19        2.01      2.96 o 
  -7   6   4        2.43        7.53      7.13 o 
  -6   6   4        6.44       11.33      5.45 o 
  -5   6   4        6.90        6.44      3.85 o 
  -4   6   4       44.78       45.57      4.45 o 
  -3   6   4      258.68      254.70     11.33 o 
  -2   6   4      324.80      378.73     12.72 o 
  -1   6   4      148.34      180.05      7.08 o 
   0   6   4       23.67       15.58      1.46 o 
   1   6   4      148.08      168.25      4.81 o 
   2   6   4      324.95      353.75     12.17 o 
   3   6   4      258.49      232.92     16.71 o 
   4   6   4       44.74       36.14      6.51 o 
   5   6   4        6.86        4.67      2.03 o 
   6   6   4        6.45        4.73      2.37 o 
   7   6   4        2.43        2.13      1.99 o 
  -7   7   4        4.44        9.53      7.61 o 
  -6   7   4        1.62        4.91      3.41 o 
  -5   7   4       40.37       51.87      6.73 o 
  -4   7   4       50.00       53.72     10.74 o 
  -3   7   4       55.92       49.29      4.26 o 
  -2   7   4      375.29      406.38     10.56 o 
  -1   7   4      227.59      222.42      9.36 o 
   0   7   4       52.29       39.91      2.20 o 
   1   7   4      227.43      209.37      7.36 o 
   2   7   4      375.34      366.66     14.12 o 
   3   7   4       55.90       45.80      3.27 o 
   4   7   4       49.95       44.34      5.68 o 
   5   7   4       40.30       39.56      8.03 o 
   6   7   4        1.62       -0.55      2.22 o 
   7   7   4        4.44        2.00      4.65 o 
  -7   8   4        7.33       14.58      8.33 o 
  -6   8   4       14.39       10.98      3.24 o 
  -5   8   4        9.77        5.21      2.76 o 
  -4   8   4      118.86      126.62     16.91 o 
  -3   8   4       19.34       24.94      4.25 o 
  -2   8   4      140.56      142.34      7.92 o 
  -1   8   4       71.71       78.20      3.94 o 
   0   8   4      123.64      116.65      4.14 o 
   1   8   4       71.75       75.82      3.11 o 
   2   8   4      140.45      131.47      4.77 o 
   3   8   4       19.40       20.77      2.53 o 
   4   8   4      118.86       95.57     16.45 o 
   5   8   4        9.74        7.83      3.54 o 
   6   8   4       14.38        8.43      4.93 o 
   7   8   4        7.34        5.56      2.36 o 
  -7   9   4        0.24        2.19      3.25 o 
  -6   9   4        1.39       -1.69      2.63 o 
  -5   9   4        2.07        0.59      2.40 o 
  -4   9   4      128.52      134.99      7.53 o 
  -3   9   4       11.08       10.43      3.56 o 
  -2   9   4       62.02       54.41      3.02 o 
  -1   9   4      197.65      201.44      9.84 o 
   0   9   4       21.64       14.46      1.97 o 
   1   9   4      197.64      189.05      4.92 o 
   2   9   4       62.04       53.42      3.91 o 
   3   9   4       11.07        5.42      2.06 o 
   4   9   4      128.56      108.62     19.74 o 
   5   9   4        2.09       -0.95      1.93 o 
   6   9   4        1.39        0.13      2.60 o 
   7   9   4        0.24        0.24      1.68 o 
  -6  10   4        3.83        5.15      3.47 o 
  -5  10   4        3.12        3.41      3.07 o 
  -4  10   4       10.37       16.59      3.86 o 
  -3  10   4       92.98      100.10      9.45 o 
  -2  10   4      168.69      181.75      5.93 o 
  -1  10   4      140.43      151.33      4.66 o 
   0  10   4       10.88        9.79      1.98 o 
   1  10   4      140.45      151.30      4.82 o 
   2  10   4      168.47      166.97      5.89 o 
   3  10   4       92.98       79.08      8.89 o 
   4  10   4       10.36       12.33      2.72 o 
   5  10   4        3.11        0.73      2.16 o 
   6  10   4        3.82        5.47      2.92 o 
  -6  11   4        0.25        3.37      3.76 o 
  -5  11   4        2.12        2.06      3.69 o 
  -4  11   4        1.47        4.42      3.36 o 
  -3  11   4       29.32       37.56      4.67 o 
  -2  11   4       17.38       25.54      5.17 o 
  -1  11   4      161.35      183.79      5.52 o 
   0  11   4      187.96      204.47      9.37 o 
   1  11   4      161.38      175.16      5.31 o 
   2  11   4       17.32       19.31      3.03 o 
   3  11   4       29.33       29.38      3.43 o 
   4  11   4        1.47       -1.46      2.14 o 
   5  11   4        2.12        1.01      2.73 o 
   6  11   4        0.26        0.01      2.60 o 
  -5  12   4        3.70        6.32      4.29 o 
  -4  12   4        2.09       -0.36      3.02 o 
  -3  12   4       22.49       20.48      4.97 o 
  -2  12   4       36.95       43.74      4.89 o 
  -1  12   4      135.07      134.78      5.00 o 
   0  12   4        0.11       -0.05      1.68 o 
   1  12   4      135.17      136.89      6.30 o 
   2  12   4       36.94       37.57      3.47 o 
   3  12   4       22.43       14.78      3.06 o 
   4  12   4        2.08        0.76      2.23 o 
   5  12   4        3.70        6.81      3.30 o 
  -5  13   4        1.58        3.49      4.11 o 
  -4  13   4       10.10       12.20      4.05 o 
  -3  13   4       15.28       17.43      4.02 o 
  -2  13   4       20.68       26.26      4.61 o 
  -1  13   4       87.74       86.24      6.09 o 
   0  13   4        5.55        8.29      2.38 o 
   1  13   4       87.87       83.91      6.34 o 
   2  13   4       20.67       24.54      3.42 o 
   3  13   4       15.27       17.06      3.72 o 
   4  13   4       10.10       13.35      3.84 o 
   5  13   4        1.58        1.15      2.64 o 
  -4  14   4        2.63        4.98      3.73 o 
  -3  14   4        8.27       10.62      3.90 o 
  -2  14   4        6.89        8.28      8.37 o 
  -1  14   4       25.13       22.11      6.57 o 
   0  14   4        1.78        2.75      3.41 o 
   1  14   4       25.14       24.32      3.45 o 
   2  14   4        6.86        7.09      2.58 o 
   3  14   4        8.28       10.54      3.27 o 
   4  14   4        2.63        0.37      3.58 o 
  -3  15   4        3.61        2.24      2.87 o 
  -2  15   4       16.18       21.68      4.25 o 
  -1  15   4        7.97        5.13      5.77 o 
   0  15   4       51.94       48.35      7.37 o 
   1  15   4        7.99       10.04      3.02 o 
   2  15   4       16.20       20.38      3.64 o 
   3  15   4        3.62        0.87      2.73 o 
  -2  16   4       14.20       18.19      5.69 o 
  -1  16   4        9.29       10.98      6.33 o 
   0  16   4        0.48       -0.22      5.37 o 
   1  16   4        9.29       10.86      4.30 o 
   2  16   4       14.20       16.29      3.32 o 
   1   0   5     9393.30     8636.37    188.12 o 
   2   0   5      404.90      433.96     14.58 o 
   3   0   5      102.71       73.68      2.86 o 
   4   0   5       58.28       51.25      2.87 o 
   5   0   5       67.76       74.25      4.88 o 
   6   0   5        5.99        7.00      3.37 o 
   7   0   5        4.63        9.96      4.33 o 
  -7   1   5        2.76        1.82      3.06 o 
  -6   1   5       33.04       29.19      5.01 o 
  -5   1   5      107.17      121.02      7.96 o 
  -4   1   5       13.54       14.23      2.13 o 
  -3   1   5       14.42       15.79      1.77 o 
  -2   1   5       33.10       34.83      1.91 o 
  -1   1   5      737.27      672.35     20.04 o 
   0   1   5     4171.41     3916.87     95.98 o 
   1   1   5      737.23      610.13     11.93 o 
   2   1   5       32.94       30.66      1.53 o 
   3   1   5       14.50       17.28      1.77 o 
   4   1   5       13.57       13.34      2.04 o 
   5   1   5      107.19      126.81      5.73 o 
   6   1   5       33.07       32.36      4.69 o 
   7   1   5        2.75        2.08      5.85 o 
   8   1   5        1.55        6.41      6.81 o 
  -7   2   5        0.63       -2.40      3.83 o 
  -6   2   5       15.99       15.06      3.35 o 
  -5   2   5       52.78       52.62      4.75 o 
  -4   2   5       14.39       14.26      1.85 o 
  -3   2   5        8.28       20.57      1.70 o 
  -2   2   5      624.79      595.93     19.37 o 
  -1   2   5     7174.38     7547.49    358.24 o 
   0   2   5    23250.20    22931.10   1053.25 o 
   1   2   5     7175.09     6969.34     67.14 o 
   2   2   5      625.15      629.55     35.41 o 
   3   2   5        8.27       17.53      3.00 o 
   4   2   5       14.37       16.85      4.09 o 
   5   2   5       52.63       57.83      5.26 o 
   6   2   5       16.01       17.88      3.84 o 
   7   2   5        0.63       -1.69      3.31 o 
   8   2   5        4.00        3.53      7.45 o 
  -8   3   5        0.58       -0.48      6.01 o 
  -7   3   5        3.30        0.69      3.23 o 
  -6   3   5       25.20       30.79      5.54 o 
  -5   3   5      124.71      127.07     13.48 o 
  -4   3   5      101.53      116.65      5.31 o 
  -3   3   5        2.46        1.05      1.24 o 
  -2   3   5       98.34       94.46      3.04 o 
  -1   3   5     2252.49     2175.06     75.69 o 
   0   3   5     1962.88     2167.31    112.54 o 
   1   3   5     2252.50     2160.12     17.22 o 
   2   3   5       98.53      100.37      4.09 o 
   3   3   5        2.48        0.67      1.94 o 
   4   3   5      101.46      107.05      8.37 o 
   5   3   5      124.85      140.52      8.05 o 
   6   3   5       25.22       31.02      5.32 o 
   7   3   5        3.30       13.14      7.29 o 
   8   3   5        0.58       -1.19      1.26 o 
  -8   4   5        2.25        2.48      4.09 o 
  -7   4   5       13.64       15.33      4.62 o 
  -6   4   5       65.65       72.95      7.00 o 
  -5   4   5       50.75       48.13      4.73 o 
  -4   4   5       26.15       29.19      3.07 o 
  -3   4   5       67.78       78.57      5.97 o 
  -2   4   5      197.44      254.53     10.31 o 
  -1   4   5       81.47       72.69      4.81 o 
   0   4   5      290.58      247.61      8.72 o 
   1   4   5       81.31       75.04      2.45 o 
   2   4   5      197.67      252.62      5.39 o 
   3   4   5       67.81       77.09      3.55 o 
   4   4   5       26.20       26.72      2.94 o 
   5   4   5       50.83       53.78      7.07 o 
   6   4   5       65.64       64.40      8.49 o 
   7   4   5       13.64        5.19      5.69 o 
   8   4   5        2.25        1.46      2.80 o 
  -7   5   5        0.20        1.35      3.20 o 
  -6   5   5        0.56       -0.72      2.79 o 
  -5   5   5       48.52       52.56      9.29 o 
  -4   5   5       31.54       28.90      5.93 o 
  -3   5   5       12.25       10.71      1.77 o 
  -2   5   5      330.24      330.10     12.74 o 
  -1   5   5      518.04      599.46     25.09 o 
   0   5   5      365.56      309.73      7.86 o 
   1   5   5      517.97      580.57     14.38 o 
   2   5   5      330.28      303.98     17.73 o 
   3   5   5       12.24        8.78      1.60 o 
   4   5   5       31.51       37.31      4.30 o 
   5   5   5       48.51       48.56      9.08 o 
   6   5   5        0.55        1.02      1.72 o 
   7   5   5        0.20       -1.11      1.11 o 
  -7   6   5        3.61        5.61      5.29 o 
  -6   6   5        2.22        1.37      3.01 o 
  -5   6   5      126.42      129.34     12.06 o 
  -4   6   5      211.81      222.21     16.02 o 
  -3   6   5      100.83       96.40      8.69 o 
  -2   6   5      265.76      248.43     15.00 o 
  -1   6   5       76.52       65.88      2.60 o 
   0   6   5       17.08       10.04      1.33 o 
   1   6   5       76.41       56.38      2.74 o 
   2   6   5      265.60      226.97      6.66 o 
   3   6   5      100.88       86.61      6.77 o 
   4   6   5      211.54      191.95     22.89 o 
   5   6   5      126.38       92.79     30.36 o 
   6   6   5        2.21        1.13      2.01 o 
   7   6   5        3.61        1.18      1.85 o 
  -7   7   5        2.73        3.61      5.53 o 
  -6   7   5        5.94       10.89      3.48 o 
  -5   7   5        2.16        7.90      3.69 o 
  -4   7   5       84.67      104.84      6.43 o 
  -3   7   5      116.08      120.97      6.33 o 
  -2   7   5        3.05        3.61      1.58 o 
  -1   7   5       10.07       13.54      1.57 o 
   0   7   5        3.75        6.74      1.24 o 
   1   7   5       10.11       11.30      1.52 o 
   2   7   5        3.05        4.53      1.59 o 
   3   7   5      115.97      107.03      9.99 o 
   4   7   5       84.68       80.32     12.62 o 
   5   7   5        2.16        1.49      2.22 o 
   6   7   5        5.95        3.22      2.60 o 
   7   7   5        2.73        0.99      2.00 o 
  -7   8   5        0.02        6.25      7.61 o 
  -6   8   5        0.75       -1.30      2.91 o 
  -5   8   5       58.55       74.65     21.75 o 
  -4   8   5       42.69       45.58      7.97 o 
  -3   8   5       12.57       11.36      3.10 o 
  -2   8   5      156.06      163.73      6.16 o 
  -1   8   5      404.91      444.66     25.14 o 
   0   8   5        2.49        2.21      1.36 o 
   1   8   5      404.78      413.37     19.69 o 
   2   8   5      156.13      146.75      6.72 o 
   3   8   5       12.58       10.17      1.77 o 
   4   8   5       42.69       31.72      5.46 o 
   5   8   5       58.53       49.00     10.55 o 
   6   8   5        0.74       -1.58      2.08 o 
   7   8   5        0.02        0.06      1.34 o 
  -7   9   5        1.45        6.57      7.85 o 
  -6   9   5        0.05        2.28      3.04 o 
  -5   9   5       15.33       14.67      4.19 o 
  -4   9   5       36.85       38.34      7.73 o 
  -3   9   5       27.08       23.11      3.89 o 
  -2   9   5       17.73       17.05      2.12 o 
  -1   9   5       49.52       53.95      3.06 o 
   0   9   5        0.01       -0.96      1.43 o 
   1   9   5       49.47       46.46      2.82 o 
   2   9   5       17.73       17.76      2.27 o 
   3   9   5       27.04       16.15      2.80 o 
   4   9   5       36.83       26.90      3.17 o 
   5   9   5       15.34       10.78      2.67 o 
   6   9   5        0.05       -2.14      2.14 o 
   7   9   5        1.45        0.64      2.32 o 
  -6  10   5        0.57       -0.67      2.85 o 
  -5  10   5        5.68        6.60      3.77 o 
  -4  10   5        9.91        7.30      3.45 o 
  -3  10   5       20.86       27.36      3.86 o 
  -2  10   5       82.73       97.99      5.25 o 
  -1  10   5       79.29       96.33      5.11 o 
   0  10   5      689.77      745.47     13.29 o 
   1  10   5       79.37      100.37      4.50 o 
   2  10   5       82.74       80.52      3.79 o 
   3  10   5       20.86       20.41      3.09 o 
   4  10   5        9.95        8.02      2.57 o 
   5  10   5        5.68        4.60      2.91 o 
   6  10   5        0.57        0.53      2.12 o 
  -6  11   5        2.43        2.90      3.97 o 
  -5  11   5        1.12        0.92      3.20 o 
  -4  11   5        1.15       -3.06      3.59 o 
  -3  11   5        4.85        5.90      3.28 o 
  -2  11   5      183.86      191.12     12.06 o 
  -1  11   5      143.64      143.06      5.86 o 
   0  11   5       99.65       94.78      4.03 o 
   1  11   5      143.72      144.27      4.99 o 
   2  11   5      183.81      169.26      8.30 o 
   3  11   5        4.82        5.91      2.38 o 
   4  11   5        1.15       -1.63      2.08 o 
   5  11   5        1.11        1.29      2.24 o 
   6  11   5        2.44        4.67      3.13 o 
  -5  12   5        2.38        2.44      3.33 o 
  -4  12   5        3.12       -3.05      3.77 o 
  -3  12   5        6.53        2.86      3.25 o 
  -2  12   5       12.06        9.21      3.40 o 
  -1  12   5        7.22        6.27      2.15 o 
   0  12   5       19.26       21.40      2.56 o 
   1  12   5        7.25        5.62      2.42 o 
   2  12   5       12.11       11.84      2.68 o 
   3  12   5        6.53        3.72      2.64 o 
   4  12   5        3.13        1.45      2.60 o 
   5  12   5        2.38        2.72      2.72 o 
  -5  13   5        2.36        4.88      3.79 o 
  -4  13   5        0.54        0.05      3.37 o 
  -3  13   5       19.14       23.64      4.05 o 
  -2  13   5        4.20        6.49      2.87 o 
  -1  13   5        0.71        1.90      3.87 o 
   0  13   5       17.28       16.95      3.11 o 
   1  13   5        0.72        0.68      2.05 o 
   2  13   5        4.19        2.63      2.05 o 
   3  13   5       19.11       18.35      3.02 o 
   4  13   5        0.54        0.86      3.45 o 
   5  13   5        2.35        4.18      3.16 o 
  -4  14   5        1.69       -1.72      3.25 o 
  -3  14   5       14.42       20.93      4.41 o 
  -2  14   5        3.37        5.75      3.25 o 
  -1  14   5        6.14        5.69      4.33 o 
   0  14   5        1.91        0.83      3.27 o 
   1  14   5        6.17        3.83      2.43 o 
   2  14   5        3.37        1.30      2.25 o 
   3  14   5       14.42       18.00      3.31 o 
   4  14   5        1.69       -0.43      2.57 o 
  -3  15   5        4.57        8.51      3.72 o 
  -2  15   5       17.94       15.78      4.42 o 
  -1  15   5        5.88        5.45      4.57 o 
   0  15   5       58.86       65.94      5.78 o 
   1  15   5        5.87        7.89      3.94 o 
   2  15   5       17.92        9.18      3.42 o 
   3  15   5        4.57        6.88      3.36 o 
  -2  16   5        5.36       11.30      6.57 o 
  -1  16   5       18.12       26.60      6.33 o 
   0  16   5       20.90       23.56      7.37 o 
   1  16   5       18.12       21.83      4.38 o 
   2  16   5        5.35        6.17      4.76 o 
   0   0   6     1985.74     2007.14     14.57 o 
   1   0   6     3822.35     4086.52     71.68 o 
   2   0   6      637.63      802.92     29.11 o 
   3   0   6     1605.55     1757.10     22.83 o 
   4   0   6       14.52       15.44      1.96 o 
   5   0   6      126.42      130.06      9.62 o 
   6   0   6       30.75       17.55      7.41 o 
   7   0   6        5.33        5.14      4.77 o 
  -7   1   6        6.17        7.57      3.42 o 
  -6   1   6       12.61       16.70      4.72 o 
  -5   1   6       25.03       30.66      3.80 o 
  -4   1   6       44.65       47.14      2.80 o 
  -3   1   6       40.77       59.70      2.76 o 
  -2   1   6      535.81      520.85     23.62 o 
  -1   1   6     1682.30     1823.60     46.28 o 
   0   1   6     3910.68     3404.86     33.73 o 
   1   1   6     1681.48     1721.91     42.50 o 
   2   1   6      536.33      456.47      8.71 o 
   3   1   6       40.82       54.70      2.23 o 
   4   1   6       44.51       50.38      5.42 o 
   5   1   6       25.11       29.61      4.27 o 
   6   1   6       12.59       16.21      4.42 o 
   7   1   6        6.18       13.06      5.29 o 
  -8   2   6        2.97        6.26      4.74 o 
  -7   2   6        1.38        2.57      3.68 o 
  -6   2   6       51.94       67.99      5.13 o 
  -5   2   6       89.28       83.58      5.01 o 
  -4   2   6       23.58       24.83      2.42 o 
  -3   2   6      371.66      402.83     12.33 o 
  -2   2   6      107.24      137.95      5.59 o 
  -1   2   6      555.72      525.06     13.31 o 
   0   2   6       74.74       75.14      2.10 o 
   1   2   6      555.65      451.70     33.62 o 
   2   2   6      107.23      119.61      8.27 o 
   3   2   6      371.69      352.32     13.04 o 
   4   2   6       23.64       26.37      2.82 o 
   5   2   6       89.25       87.89      8.93 o 
   6   2   6       51.97       60.93      5.72 o 
   7   2   6        1.38       -4.01      5.45 o 
   8   2   6        2.97        2.00      5.53 o 
  -8   3   6        1.10        3.69      6.25 o 
  -7   3   6       12.78        6.07      3.84 o 
  -6   3   6       28.98       31.94      4.12 o 
  -5   3   6       37.30       42.78      3.48 o 
  -4   3   6        8.69       12.40      2.38 o 
  -3   3   6       33.26       31.17      1.73 o 
  -2   3   6     1015.79     1186.24     87.52 o 
  -1   3   6     1084.15     1048.09     42.37 o 
   0   3   6     1459.14     1632.73     79.12 o 
   1   3   6     1084.88      967.29     37.49 o 
   2   3   6     1015.62     1122.58     29.97 o 
   3   3   6       33.31       29.26      3.18 o 
   4   3   6        8.69       10.42      3.05 o 
   5   3   6       37.35       43.96      4.61 o 
   6   3   6       28.96       37.02      7.69 o 
   7   3   6       12.76        9.77      4.76 o 
   8   3   6        1.10       -0.73      3.85 o 
  -8   4   6        1.64        6.17      6.17 o 
  -7   4   6        0.94        4.09      5.37 o 
  -6   4   6       10.01       13.98      3.72 o 
  -5   4   6       44.44       39.66      4.99 o 
  -4   4   6       31.56       39.23      3.30 o 
  -3   4   6       78.12       83.24      3.41 o 
  -2   4   6      324.16      318.60     14.55 o 
  -1   4   6      744.55      714.66     28.09 o 
   0   4   6     1536.30     1400.81     51.33 o 
   1   4   6      745.22      686.57     17.95 o 
   2   4   6      324.03      339.41      7.65 o 
   3   4   6       78.04       76.17      4.14 o 
   4   4   6       31.56       34.06      4.69 o 
   5   4   6       44.47       41.61      3.78 o 
   6   4   6        9.99        9.50      4.04 o 
   7   4   6        0.93        0.12      1.72 o 
   8   4   6        1.65        0.52      1.76 o 
  -7   5   6        1.49        4.01      3.39 o 
  -6   5   6       11.96        7.69      6.33 o 
  -5   5   6       69.58       72.72      6.85 o 
  -4   5   6      319.81      379.81     13.08 o 
  -3   5   6       23.74       25.32      2.46 o 
  -2   5   6      669.54      711.17     51.51 o 
  -1   5   6      407.32      422.41     13.34 o 
   0   5   6      561.90      496.49     23.59 o 
   1   5   6      407.09      430.00     16.54 o 
   2   5   6      670.09      686.30      8.39 o 
   3   5   6       23.70       20.43      2.37 o 
   4   5   6      319.93      383.54     12.58 o 
   5   5   6       69.55       69.72      6.46 o 
   6   5   6       11.97        5.40      3.24 o 
   7   5   6        1.49        0.01      3.16 o 
  -7   6   6        0.61       -0.79      4.11 o 
  -6   6   6        0.09       -2.45      2.45 o 
  -5   6   6       13.96       21.24      3.82 o 
  -4   6   6       99.98       97.95      5.88 o 
  -3   6   6       88.14       87.59      5.93 o 
  -2   6   6       20.22       19.67      1.66 o 
  -1   6   6       36.09       31.33      1.96 o 
   0   6   6      291.64      400.58     10.82 o 
   1   6   6       36.20       27.49      1.87 o 
   2   6   6       20.22       16.91      1.79 o 
   3   6   6       88.00       72.96      6.96 o 
   4   6   6       99.93       84.25     13.10 o 
   5   6   6       14.00       15.19      5.01 o 
   6   6   6        0.10       -1.41      1.41 o 
   7   6   6        0.61       -0.42      1.71 o 
  -7   7   6        0.42        1.44      7.13 o 
  -6   7   6       18.00       20.15      4.34 o 
  -5   7   6       66.97       65.67      5.73 o 
  -4   7   6       24.50       18.89      4.65 o 
  -3   7   6       52.38       64.32      5.12 o 
  -2   7   6      238.35      241.28      7.70 o 
  -1   7   6       98.96       98.47      2.72 o 
   0   7   6      960.22     1032.32     34.17 o 
   1   7   6       98.79       93.92      4.79 o 
   2   7   6      238.36      208.22     14.51 o 
   3   7   6       52.38       47.05      2.78 o 
   4   7   6       24.49       17.77      2.72 o 
   5   7   6       66.90       49.44     12.82 o 
   6   7   6       18.01       13.96      8.33 o 
   7   7   6        0.42       -0.06      1.34 o 
  -7   8   6        5.33        8.33      7.69 o 
  -6   8   6        1.97        6.03      3.64 o 
  -5   8   6        6.43        5.57      3.18 o 
  -4   8   6        6.19        8.69      3.37 o 
  -3   8   6       27.16       32.48      3.93 o 
  -2   8   6       14.42        9.07      2.00 o 
  -1   8   6       83.22       96.46      3.78 o 
   0   8   6        6.00        9.55      1.71 o 
   1   8   6       83.25       94.33      5.74 o 
   2   8   6       14.40       11.33      1.83 o 
   3   8   6       27.23       29.44      3.89 o 
   4   8   6        6.20        6.58      2.07 o 
   5   8   6        6.45        8.15      2.58 o 
   6   8   6        1.96        1.17      4.17 o 
   7   8   6        5.33        3.32      2.56 o 
  -6   9   6        2.32        2.09      3.31 o 
  -5   9   6        1.82        4.74      3.78 o 
  -4   9   6       10.66       12.66      3.46 o 
  -3   9   6       57.44       61.45      5.21 o 
  -2   9   6       62.04       72.51      4.55 o 
  -1   9   6      477.96      528.54     21.78 o 
   0   9   6       88.69       82.91      3.62 o 
   1   9   6      478.13      480.76     12.14 o 
   2   9   6       62.01       62.55      4.03 o 
   3   9   6       57.50       38.33      3.86 o 
   4   9   6       10.63        8.94      2.47 o 
   5   9   6        1.84        2.41      2.09 o 
   6   9   6        2.31        2.14      4.69 o 
  -6  10   6        0.90       -3.50      3.50 o 
  -5  10   6        5.43        4.34      3.87 o 
  -4  10   6        5.74        8.63      4.06 o 
  -3  10   6       41.54       45.81      5.33 o 
  -2  10   6       57.33       58.75      6.20 o 
  -1  10   6      464.64      517.72     22.32 o 
   0  10   6      171.46      160.96      4.79 o 
   1  10   6      464.34      487.40     16.17 o 
   2  10   6       57.26       49.65      3.12 o 
   3  10   6       41.52       36.12      3.50 o 
   4  10   6        5.74        1.71      2.22 o 
   5  10   6        5.42        2.51      2.18 o 
   6  10   6        0.91       -1.87      2.40 o 
  -6  11   6        1.45        1.94      3.12 o 
  -5  11   6        1.37       -1.09      3.73 o 
  -4  11   6        9.96       10.65      3.62 o 
  -3  11   6        4.93        4.22      3.27 o 
  -2  11   6       29.86       37.11      3.77 o 
  -1  11   6       10.98       12.09      2.34 o 
   0  11   6       74.21       75.84      3.64 o 
   1  11   6       10.97        8.95      2.40 o 
   2  11   6       29.85       32.78      4.99 o 
   3  11   6        4.95        5.76      2.38 o 
   4  11   6        9.95       10.49      2.39 o 
   5  11   6        1.37        1.29      2.69 o 
   6  11   6        1.45        3.16      2.90 o 
  -5  12   6        2.78        2.45      3.42 o 
  -4  12   6        0.44        0.06      3.45 o 
  -3  12   6       21.87       21.39      4.21 o 
  -2  12   6        3.00        1.48      2.96 o 
  -1  12   6       17.18       18.52      4.02 o 
   0  12   6       35.81       50.33      4.21 o 
   1  12   6       17.15       18.21      2.44 o 
   2  12   6        3.01       -0.43      2.16 o 
   3  12   6       21.83       17.15      2.77 o 
   4  12   6        0.44        0.48      2.08 o 
   5  12   6        2.79        4.23      3.24 o 
  -5  13   6        7.28       11.24      4.58 o 
  -4  13   6        0.44       -3.83      4.29 o 
  -3  13   6       10.14        9.53      3.79 o 
  -2  13   6       11.21       12.61      3.72 o 
  -1  13   6        2.82        7.26      3.69 o 
   0  13   6        0.01       -1.39      2.38 o 
   1  13   6        2.84        6.91      2.75 o 
   2  13   6       11.19        6.41      3.02 o 
   3  13   6       10.14       10.91      2.45 o 
   4  13   6        0.44        0.41      2.25 o 
   5  13   6        7.27       11.45      3.54 o 
  -4  14   6        7.80        3.29      3.77 o 
  -3  14   6        1.83        2.38      4.05 o 
  -2  14   6       26.08       30.54      4.32 o 
  -1  14   6       12.13       12.19      3.61 o 
   0  14   6        0.87        1.69      2.60 o 
   1  14   6       12.14        9.55      3.31 o 
   2  14   6       26.06       26.30      3.50 o 
   3  14   6        1.83        1.61      2.59 o 
   4  14   6        7.80        5.07      3.36 o 
  -3  15   6        0.47       -1.78      3.35 o 
  -2  15   6        7.44        7.45      4.97 o 
  -1  15   6        2.92        2.48      4.25 o 
   0  15   6       42.96       70.03      9.77 o 
   1  15   6        2.93        1.77      2.62 o 
   2  15   6        7.43        6.60      3.24 o 
   3  15   6        0.47        1.07      2.76 o 
  -2  16   6        9.68        9.37      6.65 o 
  -1  16   6       17.65       29.80      7.93 o 
   0  16   6        8.44       14.50      5.93 o 
   1  16   6       17.64       21.56      4.87 o 
   2  16   6        9.67       14.57      4.56 o 
   1   0   7       13.38       24.60      5.01 o 
   2   0   7      303.91      260.34      6.54 o 
   3   0   7        3.59        4.35      1.98 o 
   4   0   7        0.55        2.32      2.22 o 
   5   0   7       39.28       50.16      5.22 o 
   6   0   7        0.28       -0.32      3.74 o 
   7   0   7        0.12       -2.86      3.03 o 
  -8   1   7        1.90       -0.80      5.05 o 
  -7   1   7        4.28        4.74      5.73 o 
  -6   1   7       14.44       14.00      3.94 o 
  -5   1   7      132.57      136.67      6.16 o 
  -4   1   7       90.87       99.65      3.78 o 
  -3   1   7       17.26       16.68      1.62 o 
  -2   1   7       68.00       84.05      3.42 o 
  -1   1   7     1919.49     2227.09     97.77 o 
   0   1   7     1054.91      980.53     25.42 o 
   1   1   7     1920.66     1976.44     63.41 o 
   2   1   7       68.12       73.78      2.13 o 
   3   1   7       17.21       13.80      1.69 o 
   4   1   7       90.82      103.67      4.49 o 
   5   1   7      132.56      131.74      7.70 o 
   6   1   7       14.45       14.56      4.47 o 
   7   1   7        4.27       -1.44      5.69 o 
  -8   2   7        0.72        0.85      4.77 o 
  -7   2   7        5.66        2.11      4.06 o 
  -6   2   7       49.76       52.67      5.98 o 
  -5   2   7      168.01      209.73      7.64 o 
  -4   2   7      142.26      161.61      4.97 o 
  -3   2   7       48.30       57.38      2.56 o 
  -2   2   7       58.18       48.46      2.04 o 
  -1   2   7     1012.68     1124.53     33.81 o 
   0   2   7      140.40      108.27      2.68 o 
   1   2   7     1011.13     1014.24     41.45 o 
   2   2   7       58.39       41.14      2.39 o 
   3   2   7       48.25       50.28      2.66 o 
   4   2   7      142.16      154.72      7.01 o 
   5   2   7      167.85      204.60     14.78 o 
   6   2   7       49.84       58.16      5.93 o 
   7   2   7        5.67       -0.64      4.25 o 
   8   2   7        0.72       -0.96      6.41 o 
  -8   3   7        0.49        0.08      5.77 o 
  -7   3   7       10.39       13.42      4.94 o 
  -6   3   7        2.82        2.36      2.85 o 
  -5   3   7       12.16       16.36      3.13 o 
  -4   3   7      173.65      200.36      6.66 o 
  -3   3   7      130.72      138.71      3.96 o 
  -2   3   7      142.10      168.94      8.80 o 
  -1   3   7       51.10       62.65      3.12 o 
   0   3   7      142.93      124.14      6.86 o 
   1   3   7       51.08       58.91      1.98 o 
   2   3   7      142.29      158.49     12.70 o 
   3   3   7      130.77      126.52      4.40 o 
   4   3   7      173.63      195.25     11.14 o 
   5   3   7       12.20       11.94      3.52 o 
   6   3   7        2.82       -1.14      3.46 o 
   7   3   7       10.38       11.14      4.43 o 
   8   3   7        0.49       -1.60      5.13 o 
  -7   4   7        2.55       -0.48      5.21 o 
  -6   4   7        6.53        8.97      3.00 o 
  -5   4   7       92.38      105.74      6.94 o 
  -4   4   7       80.11       83.65      4.59 o 
  -3   4   7       52.59       53.69      2.88 o 
  -2   4   7      450.42      532.47     25.29 o 
  -1   4   7     1480.65     1526.56     54.67 o 
   0   4   7      535.31      682.20     41.14 o 
   1   4   7     1481.64     1475.76     30.67 o 
   2   4   7      450.74      509.37     18.07 o 
   3   4   7       52.54       54.74      3.89 o 
   4   4   7       80.12       86.05      5.27 o 
   5   4   7       92.51       99.18      6.30 o 
   6   4   7        6.53        1.77      5.53 o 
   7   4   7        2.54        1.39      3.78 o 
  -7   5   7        0.22        0.40      5.21 o 
  -6   5   7        4.36        3.21      4.10 o 
  -5   5   7       12.59       15.18      3.21 o 
  -4   5   7       27.12       32.99      3.54 o 
  -3   5   7       83.44       65.22      3.87 o 
  -2   5   7       55.33       60.04      2.55 o 
  -1   5   7     2061.21     2191.87     84.15 o 
   0   5   7      480.53      390.01     24.02 o 
   1   5   7     2060.32     2145.55     59.87 o 
   2   5   7       55.24       62.82      4.02 o 
   3   5   7       83.42       66.39      3.58 o 
   4   5   7       27.11       31.86      3.36 o 
   5   5   7       12.60       10.21      2.76 o 
   6   5   7        4.35        2.39      1.80 o 
   7   5   7        0.22        0.08      1.03 o 
  -7   6   7        3.58       -0.90      3.81 o 
  -6   6   7        8.44        8.49      6.33 o 
  -5   6   7       33.19       28.24      4.54 o 
  -4   6   7      139.32      159.07      7.58 o 
  -3   6   7       65.76       78.19      4.20 o 
  -2   6   7       38.92       40.13      2.76 o 
  -1   6   7       26.15       25.41      1.78 o 
   0   6   7       50.93       42.29      2.46 o 
   1   6   7       26.09       24.33      1.65 o 
   2   6   7       38.87       35.65      3.77 o 
   3   6   7       65.89       62.78      5.76 o 
   4   6   7      139.18      146.63      5.86 o 
   5   6   7       33.19       16.69      4.90 o 
   6   6   7        8.46        3.48      1.76 o 
   7   6   7        3.58        1.03      4.13 o 
  -7   7   7        3.53        9.38      5.29 o 
  -6   7   7        1.47        4.33      4.57 o 
  -5   7   7       64.54       71.59      9.13 o 
  -4   7   7       15.01       17.41      3.34 o 
  -3   7   7       88.80       96.51      4.98 o 
  -2   7   7        2.42        3.46      2.15 o 
  -1   7   7      145.55      173.41      6.24 o 
   0   7   7       54.93       66.72      3.34 o 
   1   7   7      145.61      156.25      5.00 o 
   2   7   7        2.43        2.44      1.55 o 
   3   7   7       88.96       81.55      6.02 o 
   4   7   7       15.05       20.00      3.12 o 
   5   7   7       64.61       56.65     15.80 o 
   6   7   7        1.47        2.65      2.08 o 
   7   7   7        3.53       -0.32      4.05 o 
  -7   8   7        0.21        4.57      7.29 o 
  -6   8   7        5.78        6.86      3.30 o 
  -5   8   7       15.73       24.73      4.60 o 
  -4   8   7      173.61      221.73      9.55 o 
  -3   8   7       73.97       84.82      7.64 o 
  -2   8   7      141.45      150.38     13.26 o 
  -1   8   7      472.03      488.40     16.03 o 
   0   8   7      202.75      181.92      5.00 o 
   1   8   7      472.19      473.59     17.57 o 
   2   8   7      141.58      131.02     11.26 o 
   3   8   7       73.98       67.04      4.52 o 
   4   8   7      173.56      161.15     27.11 o 
   5   8   7       15.69       17.27      5.81 o 
   6   8   7        5.76        5.20      3.04 o 
   7   8   7        0.22        1.62      2.02 o 
  -6   9   7        1.56       -0.22      3.65 o 
  -5   9   7        7.28        7.83      3.21 o 
  -4   9   7       33.39       31.12      4.98 o 
  -3   9   7       46.33       42.07      4.73 o 
  -2   9   7       34.32       34.11      3.58 o 
  -1   9   7       28.98       32.46      2.57 o 
   0   9   7      508.92      551.22     17.66 o 
   1   9   7       28.98       28.76      2.49 o 
   2   9   7       34.31       30.59      2.70 o 
   3   9   7       46.31       31.52      3.39 o 
   4   9   7       33.35       18.81      4.20 o 
   5   9   7        7.27        2.83      1.77 o 
   6   9   7        1.56       -2.04      2.05 o 
  -6  10   7        2.01        1.54      3.54 o 
  -5  10   7        6.48        4.20      4.06 o 
  -4  10   7        1.94       -0.77      2.54 o 
  -3  10   7       54.89       58.24      5.13 o 
  -2  10   7       35.65       38.88      3.74 o 
  -1  10   7       60.82       67.95      4.21 o 
   0  10   7        1.07        2.64      1.84 o 
   1  10   7       60.89       59.01      3.43 o 
   2  10   7       35.76       30.00      2.97 o 
   3  10   7       54.85       47.23      3.81 o 
   4  10   7        1.94        3.12      2.39 o 
   5  10   7        6.47        5.97      2.56 o 
   6  10   7        2.02        2.16      3.08 o 
  -6  11   7        4.51        4.24      4.27 o 
  -5  11   7        2.37        2.83      6.89 o 
  -4  11   7        9.68       10.01      8.53 o 
  -3  11   7       13.52       11.50      3.31 o 
  -2  11   7       30.52       31.79      4.00 o 
  -1  11   7       70.79       78.40      8.37 o 
   0  11   7        6.21        4.34      1.91 o 
   1  11   7       70.90       65.48      3.61 o 
   2  11   7       30.51       23.71      3.00 o 
   3  11   7       13.51       10.55      2.78 o 
   4  11   7        9.67        6.56      2.93 o 
   5  11   7        2.38       -0.27      2.62 o 
   6  11   7        4.52        3.33      2.28 o 
  -5  12   7        1.03        2.96      3.28 o 
  -4  12   7        1.05        3.35      3.40 o 
  -3  12   7        5.64        3.79      4.33 o 
  -2  12   7       40.67       46.50      4.56 o 
  -1  12   7       10.37        9.67      3.28 o 
   0  12   7       73.27       70.12      4.75 o 
   1  12   7       10.40       10.15      2.16 o 
   2  12   7       40.72       37.58      5.36 o 
   3  12   7        5.62        5.12      2.72 o 
   4  12   7        1.05        0.08      2.12 o 
   5  12   7        1.02        0.57      2.77 o 
  -5  13   7        1.24       -0.90      4.29 o 
  -4  13   7        0.04       -3.13      3.96 o 
  -3  13   7        6.97        7.77      3.55 o 
  -2  13   7        5.26        9.10      3.65 o 
  -1  13   7        3.68        3.45      3.38 o 
   0  13   7       27.95       26.73      3.54 o 
   1  13   7        3.69       -0.03      2.14 o 
   2  13   7        5.28        4.45      2.68 o 
   3  13   7        6.96        4.68      2.44 o 
   4  13   7        0.04        0.15      2.86 o 
   5  13   7        1.23       -0.68      2.23 o 
  -4  14   7        0.29        1.20      3.23 o 
  -3  14   7        5.83        8.79      3.88 o 
  -2  14   7        2.07       -2.16      4.17 o 
  -1  14   7       16.20       17.69      4.46 o 
   0  14   7        0.02        0.63      3.74 o 
   1  14   7       16.21       18.28      4.22 o 
   2  14   7        2.07        3.38      2.54 o 
   3  14   7        5.83        6.73      3.67 o 
   4  14   7        0.29        0.47      2.97 o 
  -3  15   7        0.80        2.17      4.27 o 
  -2  15   7        0.35       -2.72      4.33 o 
  -1  15   7        3.14       -2.00      5.77 o 
   0  15   7       30.17       41.50      7.77 o 
   1  15   7        3.15        2.69      3.73 o 
   2  15   7        0.34       -2.17      4.73 o 
   3  15   7        0.80       -0.15      2.21 o 
  -2  16   7        0.73        0.80      4.81 o 
  -1  16   7       14.96        8.73      6.81 o 
   0  16   7        8.83       15.78      7.61 o 
   1  16   7       14.95       19.33      5.41 o 
   2  16   7        0.73        1.64      3.57 o 
   0   0   8      751.18      794.49      9.44 o 
   1   0   8     2125.92     2444.72     56.78 o 
   2   0   8       43.11       54.67      2.94 o 
   3   0   8       23.03       23.54      1.60 o 
   4   0   8      142.73      165.54      6.39 o 
   5   0   8        3.17        2.05      3.60 o 
   6   0   8        6.63        2.00      3.91 o 
   7   0   8        4.80        5.06      3.71 o 
   8   0   8        2.97       -3.93      6.97 o 
  -8   1   8        1.97       -1.52      6.89 o 
  -7   1   8        2.28        0.17      3.35 o 
  -6   1   8       49.05       52.68      6.00 o 
  -5   1   8        7.65       11.45      3.73 o 
  -4   1   8        2.92        4.69      3.03 o 
  -3   1   8      144.83      162.80      5.03 o 
  -2   1   8      645.32      670.15     29.97 o 
  -1   1   8       17.06       22.78      1.47 o 
   0   1   8      157.55      127.85      2.68 o 
   1   1   8       17.00       19.53      1.47 o 
   2   1   8      646.00      603.36     39.83 o 
   3   1   8      144.57      157.34      5.96 o 
   4   1   8        2.90        1.90      2.97 o 
   5   1   8        7.63        7.01      3.84 o 
   6   1   8       49.05       58.05      6.57 o 
   7   1   8        2.29        5.66      4.24 o 
   8   1   8        1.97        5.69      5.21 o 
  -8   2   8        0.84        2.82      3.89 o 
  -7   2   8        2.75        2.46      4.33 o 
  -6   2   8       12.33       13.78      4.65 o 
  -5   2   8       35.21       43.08      4.32 o 
  -4   2   8      101.84      111.65      4.28 o 
  -3   2   8      236.77      280.39     11.19 o 
  -2   2   8      146.97      138.83      7.58 o 
  -1   2   8      241.22      277.06     14.11 o 
   0   2   8      391.36      365.88     14.65 o 
   1   2   8      241.35      232.07      4.58 o 
   2   2   8      147.17      128.58      3.86 o 
   3   2   8      236.76      244.28     20.96 o 
   4   2   8      101.93      104.97      5.96 o 
   5   2   8       35.22       38.84      5.00 o 
   6   2   8       12.32       11.73      4.18 o 
   7   2   8        2.75        3.93      6.49 o 
   8   2   8        0.84        7.61      7.29 o 
  -7   3   8        4.67        0.15      4.32 o 
  -6   3   8        6.51        6.57      5.85 o 
  -5   3   8       97.94      113.05      6.03 o 
  -4   3   8      108.74      114.11      4.47 o 
  -3   3   8       38.37       39.54      2.31 o 
  -2   3   8      908.92     1059.90     48.39 o 
  -1   3   8      477.45      475.10     23.40 o 
   0   3   8     2582.21     3059.25    103.74 o 
   1   3   8      477.03      430.31     15.60 o 
   2   3   8      908.81      949.42     19.77 o 
   3   3   8       38.42       40.75      3.73 o 
   4   3   8      108.63      108.29      6.01 o 
   5   3   8       97.94      119.77     10.66 o 
   6   3   8        6.53        9.50      4.08 o 
   7   3   8        4.66        4.78      4.04 o 
  -7   4   8        5.25        8.78      4.08 o 
  -6   4   8        7.54        3.68      3.36 o 
  -5   4   8       49.10       50.69      4.65 o 
  -4   4   8        1.86        1.10      2.04 o 
  -3   4   8      173.63      191.33     12.18 o 
  -2   4   8       50.37       56.25      3.00 o 
  -1   4   8      647.31      751.54     48.54 o 
   0   4   8     2817.15     3302.66    226.87 o 
   1   4   8      647.07      666.26      7.14 o 
   2   4   8       50.35       55.51      5.45 o 
   3   4   8      173.52      191.30     11.02 o 
   4   4   8        1.87        3.88      3.01 o 
   5   4   8       49.10       44.51      4.78 o 
   6   4   8        7.56        0.97      3.99 o 
   7   4   8        5.24       11.51      5.10 o 
  -7   5   8        0.79        6.65      6.01 o 
  -6   5   8        8.17        6.24      2.97 o 
  -5   5   8       38.13       44.09      3.79 o 
  -4   5   8       37.64       50.43      6.53 o 
  -3   5   8        8.07       14.86      2.50 o 
  -2   5   8      129.34      137.46      5.86 o 
  -1   5   8      190.75      217.57     12.95 o 
   0   5   8      110.09      140.32      6.88 o 
   1   5   8      190.84      216.49     13.44 o 
   2   5   8      129.74      131.60      4.53 o 
   3   5   8        8.14       11.71      2.07 o 
   4   5   8       37.74       39.12      3.78 o 
   5   5   8       38.18       46.70      6.36 o 
   6   5   8        8.17        6.59      3.88 o 
   7   5   8        0.78        0.30      1.93 o 
  -7   6   8        0.17        0.72      5.45 o 
  -6   6   8        7.28        3.53      3.09 o 
  -5   6   8       14.59       17.07      3.73 o 
  -4   6   8      161.92      178.52      8.12 o 
  -3   6   8      105.31      109.70      5.09 o 
  -2   6   8        9.34       12.02      2.00 o 
  -1   6   8      176.94      178.20      4.93 o 
   0   6   8       41.48       47.51      3.38 o 
   1   6   8      176.92      188.44      7.12 o 
   2   6   8        9.33       10.24      1.66 o 
   3   6   8      105.32       93.20      3.84 o 
   4   6   8      161.84      161.17     13.68 o 
   5   6   8       14.59        8.90      2.64 o 
   6   6   8        7.30        5.31      1.77 o 
   7   6   8        0.18        0.42      1.64 o 
  -7   7   8        2.97        3.27      3.73 o 
  -6   7   8       16.66       20.75      7.53 o 
  -5   7   8        0.02        1.56      3.50 o 
  -4   7   8        1.23        4.47      3.20 o 
  -3   7   8      123.08      129.66      9.97 o 
  -2   7   8      276.52      291.78     21.62 o 
  -1   7   8      146.16      144.07      7.11 o 
   0   7   8      215.05      197.00     10.30 o 
   1   7   8      145.89      139.84      7.24 o 
   2   7   8      276.44      253.65     13.86 o 
   3   7   8      123.07      109.37      9.86 o 
   4   7   8        1.24        3.41      1.69 o 
   5   7   8        0.01        1.01      1.74 o 
   6   7   8       16.66        9.07      4.26 o 
   7   7   8        2.95        1.78      2.01 o 
  -7   8   8        0.91       -0.45      4.06 o 
  -6   8   8        2.94        7.61      5.05 o 
  -5   8   8       27.60       33.48      4.87 o 
  -4   8   8        3.09        4.23      3.96 o 
  -3   8   8      105.14      120.63      8.76 o 
  -2   8   8       67.53       72.68      6.72 o 
  -1   8   8       51.30       57.33      5.07 o 
   0   8   8      461.18      492.74     20.36 o 
   1   8   8       51.36       46.55      3.68 o 
   2   8   8       67.61       58.67      3.06 o 
   3   8   8      105.07       91.86      9.01 o 
   4   8   8        3.07        5.72      2.18 o 
   5   8   8       27.63       24.24      5.77 o 
   6   8   8        2.95        2.12      2.24 o 
   7   8   8        0.91       -1.19      2.60 o 
  -6   9   8        2.44        0.56      3.88 o 
  -5   9   8        1.07        1.13      3.82 o 
  -4   9   8       37.41       43.02      5.05 o 
  -3   9   8       19.14       22.27      3.27 o 
  -2   9   8       98.14      105.51      6.44 o 
  -1   9   8       75.65       79.01      4.78 o 
   0   9   8       56.41       52.06      3.13 o 
   1   9   8       75.81       69.54      3.74 o 
   2   9   8       98.18       82.11      5.62 o 
   3   9   8       19.14       18.01      2.37 o 
   4   9   8       37.35       29.47      4.89 o 
   5   9   8        1.08        0.02      1.61 o 
   6   9   8        2.43       -0.22      2.32 o 
  -6  10   8        3.58        6.08      3.77 o 
  -5  10   8        1.08       -0.11      3.32 o 
  -4  10   8       16.83       14.34      4.39 o 
  -3  10   8        1.43        0.38      2.20 o 
  -2  10   8      118.38      127.36      7.10 o 
  -1  10   8       25.06       23.19      3.77 o 
   0  10   8      127.15      135.80      6.46 o 
   1  10   8       25.01       21.80      2.53 o 
   2  10   8      118.32      111.70      4.48 o 
   3  10   8        1.43        3.17      2.19 o 
   4  10   8       16.83       12.55      2.48 o 
   5  10   8        1.07        0.69      1.93 o 
   6  10   8        3.59        4.73      6.49 o 
  -6  11   8        0.76        1.12      4.15 o 
  -5  11   8        1.82       -0.76      3.35 o 
  -4  11   8        5.68        6.07      4.05 o 
  -3  11   8        3.48        2.62      3.91 o 
  -2  11   8       46.42       53.53      4.54 o 
  -1  11   8       79.09       85.76      6.40 o 
   0  11   8       46.04       60.16      4.28 o 
   1  11   8       79.04       78.74      3.87 o 
   2  11   8       46.44       48.53      3.93 o 
   3  11   8        3.50        2.04      2.09 o 
   4  11   8        5.68        3.17      2.61 o 
   5  11   8        1.82        1.93      2.18 o 
  -5  12   8        4.80        9.22      3.60 o 
  -4  12   8        4.47        5.16      3.63 o 
  -3  12   8        4.03        3.43      4.19 o 
  -2  12   8        9.10        7.60      3.37 o 
  -1  12   8        3.34        3.31      2.93 o 
   0  12   8       11.43       12.54      3.10 o 
   1  12   8        3.34        1.56      2.23 o 
   2  12   8        9.12        6.72      2.51 o 
   3  12   8        4.05        0.78      2.47 o 
   4  12   8        4.48        4.10      2.82 o 
   5  12   8        4.80        8.04      2.73 o 
  -4  13   8        8.30        8.24      3.96 o 
  -3  13   8        4.72        5.76      4.21 o 
  -2  13   8        4.89        5.43      2.66 o 
  -1  13   8       18.10       18.68      4.19 o 
   0  13   8       17.00       22.79      5.09 o 
   1  13   8       18.09       13.39      3.89 o 
   2  13   8        4.87        1.81      2.37 o 
   3  13   8        4.71        1.56      2.42 o 
   4  13   8        8.29        9.21      2.97 o 
  -4  14   8        3.92        2.00      4.05 o 
  -3  14   8        2.33       -1.35      3.97 o 
  -2  14   8        2.09        2.32      4.73 o 
  -1  14   8        8.98       12.78      4.63 o 
   0  14   8        1.51        4.69      4.36 o 
   1  14   8        8.99        7.90      3.02 o 
   2  14   8        2.08        3.38      2.97 o 
   3  14   8        2.33        1.89      2.49 o 
   4  14   8        3.93        5.18      2.84 o 
  -3  15   8        1.43        0.70      3.53 o 
  -2  15   8        3.19       -1.28      4.49 o 
  -1  15   8        1.08       -1.30      4.24 o 
   1  15   8        1.08       -0.77      3.10 o 
   2  15   8        3.19        5.00      3.65 o 
   3  15   8        1.43        1.37      2.45 o 
  -1  16   8        7.90        7.69      5.53 o 
   0  16   8        5.03        3.20      5.45 o 
   1  16   8        7.91        7.13      5.37 o 
   1   0   9      701.13      800.60     10.20 o 
   2   0   9     1483.86     1596.77     41.03 o 
   3   0   9       90.11       81.73      2.53 o 
   4   0   9        0.18        0.07      3.09 o 
   5   0   9        5.03        2.95      3.10 o 
   6   0   9        1.32       -1.46      3.83 o 
   7   0   9        9.23       13.68      4.84 o 
   8   0   9        0.75        0.56      7.29 o 
  -8   1   9        0.50        2.84      4.02 o 
  -7   1   9        5.39        1.31      3.50 o 
  -6   1   9        1.25        2.06      3.56 o 
  -5   1   9       22.61       19.92      5.77 o 
  -4   1   9       96.89      110.85      5.01 o 
  -3   1   9      104.17      123.01      6.12 o 
  -2   1   9      698.71      811.51     28.78 o 
  -1   1   9      713.54      631.92     31.74 o 
   0   1   9     1159.09     1079.45     25.42 o 
   1   1   9      713.65      614.06     13.21 o 
   2   1   9      698.87      757.87     25.94 o 
   3   1   9      104.33      113.69      4.88 o 
   4   1   9       96.81       97.46      9.61 o 
   5   1   9       22.64       20.48      3.92 o 
   6   1   9        1.24        5.01      6.13 o 
   7   1   9        5.39        8.20      3.77 o 
   8   1   9        0.50       -4.89      4.89 o 
  -7   2   9        2.03        1.84      3.95 o 
  -6   2   9        0.24        0.17      3.41 o 
  -5   2   9       29.23       25.86      4.21 o 
  -4   2   9       63.69       62.93      4.11 o 
  -3   2   9      111.43      137.76      6.19 o 
  -2   2   9       87.28       87.68      3.64 o 
  -1   2   9      994.38     1235.98     70.67 o 
   0   2   9        0.58        2.12      0.96 o 
   1   2   9      993.47     1059.04     47.44 o 
   2   2   9       87.46       82.09      6.54 o 
   3   2   9      111.29      126.93     14.06 o 
   4   2   9       63.59       72.67      5.38 o 
   5   2   9       29.20       35.09      4.80 o 
   6   2   9        0.24        1.00      3.16 o 
   7   2   9        2.03        0.88      4.57 o 
  -7   3   9        3.00        5.10      4.05 o 
  -6   3   9        6.35        9.78      4.12 o 
  -5   3   9       31.89       37.16      4.18 o 
  -4   3   9      118.54      114.16      6.53 o 
  -3   3   9       47.63       55.49      3.13 o 
  -2   3   9      479.82      514.65     27.07 o 
  -1   3   9      821.45      949.70     62.83 o 
   0   3   9     1063.08     1140.71     30.48 o 
   1   3   9      821.07      792.49     41.54 o 
   2   3   9      480.09      476.05     11.02 o 
   3   3   9       47.67       49.62      4.22 o 
   4   3   9      118.51      102.66      6.29 o 
   5   3   9       31.94       34.78      4.52 o 
   6   3   9        6.37        6.24      3.48 o 
   7   3   9        2.99        4.57      6.57 o 
  -7   4   9        1.46       -1.68      3.84 o 
  -6   4   9        2.57        1.29      3.66 o 
  -5   4   9       27.71       28.64      3.80 o 
  -4   4   9      245.73      261.91      8.34 o 
  -3   4   9        1.05        2.53      1.75 o 
  -2   4   9      152.33      168.01      8.16 o 
  -1   4   9     1114.11     1128.25     72.38 o 
   0   4   9     1537.88     1823.30     97.64 o 
   1   4   9     1114.02     1041.24     54.73 o 
   2   4   9      152.11      146.87      4.11 o 
   3   4   9        1.06        4.25      2.18 o 
   4   4   9      245.58      271.49     23.88 o 
   5   4   9       27.76       28.11      6.01 o 
   6   4   9        2.57        4.01      4.17 o 
   7   4   9        1.46        0.40      4.69 o 
  -7   5   9        1.84        1.20      5.93 o 
  -6   5   9       15.61       10.52      3.41 o 
  -5   5   9        3.75        3.70      3.19 o 
  -4   5   9      104.21      119.77      4.98 o 
  -3   5   9       38.89       36.79      2.64 o 
  -2   5   9       68.70       66.68      2.94 o 
  -1   5   9       21.55       21.73      2.46 o 
   0   5   9      298.82      327.03     18.14 o 
   1   5   9       21.52       21.07      2.39 o 
   2   5   9       68.76       59.84      4.11 o 
   3   5   9       38.87       33.45      3.75 o 
   4   5   9      104.17      124.55     19.27 o 
   5   5   9        3.75        4.01      2.76 o 
   6   5   9       15.63       17.06      5.03 o 
   7   5   9        1.83        0.66      1.84 o 
  -7   6   9        8.86        7.77      6.09 o 
  -6   6   9        6.96        9.14      3.81 o 
  -5   6   9        3.67        4.69      2.69 o 
  -4   6   9       68.47       81.94      6.23 o 
  -3   6   9      302.79      335.12     21.35 o 
  -2   6   9       32.44       41.24      3.56 o 
  -1   6   9       74.48       65.79      6.61 o 
   0   6   9       19.02       15.73      2.13 o 
   1   6   9       74.63       68.45      3.24 o 
   2   6   9       32.54       33.79      3.13 o 
   3   6   9      303.09      311.73     11.90 o 
   4   6   9       68.36       68.16      4.40 o 
   5   6   9        3.68        3.48      2.01 o 
   6   6   9        6.97        3.05      2.55 o 
   7   6   9        8.85        2.39      3.41 o 
  -7   7   9        0.75        1.20      4.17 o 
  -6   7   9        4.01        4.46      4.19 o 
  -5   7   9       30.00       38.96      5.25 o 
  -4   7   9      211.04      249.32     10.02 o 
  -3   7   9       71.84       77.76      5.54 o 
  -2   7   9       35.93       32.41      3.28 o 
  -1   7   9      138.82      154.18     10.38 o 
   0   7   9       51.59       48.42      3.00 o 
   1   7   9      138.80      142.44      4.21 o 
   2   7   9       35.89       26.77      2.33 o 
   3   7   9       71.84       62.11      8.36 o 
   4   7   9      211.00      183.20     25.35 o 
   5   7   9       30.04       24.54      3.07 o 
   6   7   9        4.01        2.90      2.39 o 
   7   7   9        0.75        0.48      1.46 o 
  -6   8   9        4.25        3.59      3.65 o 
  -5   8   9       23.23       25.53      5.73 o 
  -4   8   9       18.42       24.06      4.12 o 
  -3   8   9       59.05       65.19      4.81 o 
  -2   8   9       47.01       55.40      3.91 o 
  -1   8   9        9.61       13.15      2.32 o 
   0   8   9       84.06       95.78      6.71 o 
   1   8   9        9.60       14.63      2.01 o 
   2   8   9       47.02       49.44      3.11 o 
   3   8   9       59.07       45.48      3.40 o 
   4   8   9       18.36       13.71      2.72 o 
   5   8   9       23.24       15.53      5.31 o 
   6   8   9        4.24        4.77      1.93 o 
  -6   9   9        0.83       -2.64      4.41 o 
  -5   9   9        5.74        1.02      3.43 o 
  -4   9   9       19.86       26.67      4.90 o 
  -3   9   9       59.50       65.11      6.03 o 
  -2   9   9       27.47       38.26      3.82 o 
  -1   9   9       60.87       72.48      5.71 o 
   0   9   9       12.18       18.15      2.12 o 
   1   9   9       60.87       59.02      4.20 o 
   2   9   9       27.45       28.87      2.58 o 
   3   9   9       59.47       51.17      6.88 o 
   4   9   9       19.84       14.40      4.11 o 
   5   9   9        5.73        4.19      2.32 o 
   6   9   9        0.83       -0.53      1.52 o 
  -6  10   9        4.98        4.78      3.57 o 
  -5  10   9        1.27        2.44      4.10 o 
  -4  10   9        7.36       14.21      4.47 o 
  -3  10   9       76.26       90.86      5.74 o 
  -2  10   9       55.37       61.07      4.45 o 
  -1  10   9        3.61        5.18      3.23 o 
   0  10   9       37.79       43.90      6.36 o 
   1  10   9        3.59        4.72      1.91 o 
   2  10   9       55.44       52.67      4.61 o 
   3  10   9       76.25       61.16      7.58 o 
   4  10   9        7.40        6.83      2.47 o 
   5  10   9        1.26        2.73      2.05 o 
   6  10   9        4.99        2.76      2.24 o 
  -5  11   9        2.92        4.73      4.28 o 
  -4  11   9        1.00        3.15      2.96 o 
  -3  11   9        2.48        1.31      2.96 o 
  -2  11   9        5.05        4.90      3.31 o 
  -1  11   9       12.29       10.56      3.88 o 
   0  11   9       54.36       51.76      4.16 o 
   1  11   9       12.31       12.28      2.34 o 
   2  11   9        5.05        5.37      1.93 o 
   3  11   9        2.49        2.65      2.62 o 
   4  11   9        1.00        2.22      2.17 o 
   5  11   9        2.93        1.33      1.98 o 
  -5  12   9        0.09       -4.09      4.09 o 
  -4  12   9        0.15       -0.41      3.03 o 
  -3  12   9       11.67       10.10      3.96 o 
  -2  12   9        7.54        4.20      3.26 o 
  -1  12   9       45.83       44.06      5.58 o 
   0  12   9        9.04        8.30      4.10 o 
   1  12   9       45.91       35.68      3.65 o 
   2  12   9        7.53        8.68      2.67 o 
   3  12   9       11.63        9.67      2.60 o 
   4  12   9        0.15        1.80      2.65 o 
   5  12   9        0.09        0.33      2.02 o 
  -4  13   9        1.79        1.87      3.94 o 
  -3  13   9        5.04       10.64      4.70 o 
  -2  13   9        4.27        9.10      4.67 o 
  -1  13   9        2.29        4.96      3.51 o 
   0  13   9        0.30       -2.04      3.28 o 
   1  13   9        2.29        2.83      2.77 o 
   2  13   9        4.27        7.22      2.72 o 
   3  13   9        5.03       10.48      2.60 o 
   4  13   9        1.80        5.12      2.62 o 
  -4  14   9        2.04        0.48      4.93 o 
  -3  14   9        7.12        4.96      4.46 o 
  -2  14   9        9.62        7.16      4.10 o 
  -1  14   9        1.93        1.40      3.51 o 
   0  14   9        6.82        3.95      4.45 o 
   1  14   9        1.94       -0.57      3.43 o 
   2  14   9        9.61        8.30      3.73 o 
   3  14   9        7.12        5.15      2.43 o 
   4  14   9        2.04        3.18      2.21 o 
  -3  15   9        8.36        9.05      7.05 o 
  -2  15   9        1.87        0.88      6.33 o 
  -1  15   9        4.13        7.25      3.85 o 
   0  15   9        0.78       -1.84      6.33 o 
   1  15   9        4.11        3.93      6.17 o 
   2  15   9        1.87       -1.30      3.73 o 
   3  15   9        8.36        9.19      3.65 o 
  -1  16   9        3.89        6.72      4.69 o 
   0  16   9        0.00       -5.93      5.93 o 
   1  16   9        3.88        8.09      6.89 o 
   0   0  10     1161.90     1118.73     63.38 o 
   1   0  10     1775.47     1980.77     47.02 o 
   2   0  10        0.69        1.30      1.98 o 
   3   0  10       13.59       12.38      1.69 o 
   4   0  10        2.55        2.07      2.46 o 
   5   0  10        1.44       -1.32      2.83 o 
   6   0  10        1.92        4.48      3.50 o 
   7   0  10        1.69        8.66      4.63 o 
  -7   1  10        3.02        4.97      4.02 o 
  -6   1  10       11.17       11.78      3.85 o 
  -5   1  10       15.42       11.98      3.92 o 
  -4   1  10        8.83        7.13      2.93 o 
  -3   1  10       61.08       62.38      3.80 o 
  -2   1  10       22.36       21.36      1.59 o 
  -1   1  10      816.12      867.85     41.96 o 
   0   1  10      177.52      168.30      4.63 o 
   1   1  10      816.65      825.50     19.76 o 
   2   1  10       22.35       24.19      2.53 o 
   3   1  10       60.95       56.92      3.51 o 
   4   1  10        8.83       11.49      3.35 o 
   5   1  10       15.39       10.25      3.17 o 
   6   1  10       11.14       10.28      5.21 o 
   7   1  10        3.01        5.80      4.45 o 
  -7   2  10        0.79       -1.24      4.33 o 
  -6   2  10        1.12        2.57      3.63 o 
  -5   2  10       11.34       17.28      4.23 o 
  -4   2  10      117.29      128.29      5.48 o 
  -3   2  10      252.67      311.04     15.91 o 
  -2   2  10      376.23      387.97     14.02 o 
  -1   2  10     1309.31     1357.48     62.29 o 
   0   2  10      163.89      172.12      5.74 o 
   1   2  10     1308.65     1183.38     33.41 o 
   2   2  10      376.16      362.00      6.45 o 
   3   2  10      252.97      277.17      6.34 o 
   4   2  10      117.26      138.01     10.46 o 
   5   2  10       11.34       21.41      5.73 o 
   6   2  10        1.11        5.20      3.68 o 
   7   2  10        0.79       -3.12      6.17 o 
  -7   3  10        6.70        1.84      3.95 o 
  -6   3  10        9.00       11.89      3.85 o 
  -5   3  10        6.50        2.56      3.16 o 
  -4   3  10      164.94      183.88      7.25 o 
  -3   3  10      289.97      311.68     15.12 o 
  -2   3  10      161.79      156.60      6.77 o 
  -1   3  10      417.39      411.48     27.80 o 
   0   3  10      701.91      994.35     53.69 o 
   1   3  10      417.32      328.41     18.57 o 
   2   3  10      161.58      150.56      3.98 o 
   3   3  10      289.96      321.14     11.58 o 
   4   3  10      165.02      182.87      8.26 o 
   5   3  10        6.47        6.23      4.97 o 
   6   3  10        8.98       10.38      4.16 o 
  -7   4  10        3.93        4.75      3.66 o 
  -6   4  10        6.53        9.57      4.15 o 
  -5   4  10       44.48       43.74      4.19 o 
  -4   4  10       39.55       52.72      5.17 o 
  -3   4  10      159.30      147.26      6.72 o 
  -2   4  10      219.93      213.74      8.17 o 
  -1   4  10      995.28      954.69     73.55 o 
   0   4  10       75.53       84.55      5.86 o 
   1   4  10      995.28      967.99     37.50 o 
   2   4  10      220.06      207.63     20.31 o 
   3   4  10      159.23      127.83      7.45 o 
   4   4  10       39.50       49.54      6.21 o 
   5   4  10       44.46       46.01      4.92 o 
   6   4  10        6.52        3.80      4.00 o 
   7   4  10        3.93        4.79      5.06 o 
  -7   5  10        0.75       -3.12      6.17 o 
  -6   5  10       11.22       11.73      4.91 o 
  -5   5  10        6.13        3.81      2.84 o 
  -4   5  10       52.53       62.98      3.57 o 
  -3   5  10       88.29       98.45      6.54 o 
  -2   5  10      193.30      214.29     10.69 o 
  -1   5  10     1108.62     1102.18     82.00 o 
   0   5  10      566.46      610.35     37.73 o 
   1   5  10     1108.14     1106.96     22.14 o 
   2   5  10      193.44      205.32      7.19 o 
   3   5  10       88.57       93.44      5.35 o 
   4   5  10       52.45       55.50      7.65 o 
   5   5  10        6.12        1.97      2.74 o 
   6   5  10       11.22        8.80      3.93 o 
   7   5  10        0.75       -0.17      4.69 o 
  -7   6  10        0.01        1.44      6.01 o 
  -6   6  10       12.96       17.82      5.21 o 
  -5   6  10       11.50        7.43      2.75 o 
  -4   6  10       31.04       38.49      3.41 o 
  -3   6  10       85.52       85.29      4.40 o 
  -2   6  10       31.06       31.08      2.68 o 
  -1   6  10      213.35      215.15     19.99 o 
   0   6  10      181.29      177.98     13.98 o 
   1   6  10      213.46      190.87      5.29 o 
   2   6  10       31.07       34.53      2.57 o 
   3   6  10       85.59       72.22      4.14 o 
   4   6  10       31.02       34.62      3.74 o 
   5   6  10       11.52        6.34      2.71 o 
   6   6  10       12.99       12.12      2.70 o 
   7   6  10        0.01        0.91      1.92 o 
  -7   7  10        8.14        7.77      4.73 o 
  -6   7  10        2.11       -2.54      2.79 o 
  -5   7  10        3.68        5.79      2.75 o 
  -4   7  10       31.58       36.43      4.60 o 
  -3   7  10       83.85       81.79      4.84 o 
  -2   7  10       11.65       13.24      2.58 o 
  -1   7  10       34.60       36.88      3.83 o 
   0   7  10       81.18       91.17      4.62 o 
   1   7  10       34.70       31.34      2.44 o 
   2   7  10       11.63       10.49      2.06 o 
   3   7  10       83.75       57.88      6.59 o 
   4   7  10       31.57       22.89      2.79 o 
   5   7  10        3.70        6.96      2.45 o 
   6   7  10        2.11        2.44      1.52 o 
   7   7  10        8.13        2.60      3.20 o 
  -6   8  10        9.12       10.05      4.61 o 
  -5   8  10        8.45        8.11      4.49 o 
  -4   8  10       19.75       19.66      4.02 o 
  -3   8  10      102.77      122.24     12.36 o 
  -2   8  10       17.66       24.18      3.45 o 
  -1   8  10      148.20      162.54     18.19 o 
   0   8  10      145.27      139.87      9.64 o 
   1   8  10      148.08      141.72      7.02 o 
   2   8  10       17.63       16.90      2.47 o 
   3   8  10      102.66       99.31      7.28 o 
   4   8  10       19.71       14.36      2.29 o 
   5   8  10        8.46        8.12      2.26 o 
   6   8  10        9.12        7.74      3.07 o 
  -6   9  10        1.91        4.15      4.43 o 
  -5   9  10        8.49        7.93      4.19 o 
  -4   9  10       67.46       75.38      6.30 o 
  -3   9  10       36.74       38.44      3.87 o 
  -2   9  10       85.21       89.90      6.46 o 
  -1   9  10      118.51      121.19     11.46 o 
   0   9  10       50.05       53.88      5.28 o 
   1   9  10      118.59      104.47      5.71 o 
   2   9  10       85.29       81.43      6.32 o 
   3   9  10       36.72       32.55      4.19 o 
   4   9  10       67.53       57.26     13.17 o 
   5   9  10        8.51        5.06      2.44 o 
   6   9  10        1.92        2.80      3.21 o 
  -6  10  10        1.24        4.49      4.39 o 
  -5  10  10        3.08        6.11      3.65 o 
  -4  10  10        7.67       10.66      3.53 o 
  -3  10  10        5.16        6.85      2.79 o 
  -2  10  10       36.01       36.49      4.11 o 
  -1  10  10        8.73       10.67      3.93 o 
   0  10  10       22.58       33.36      3.45 o 
   1  10  10        8.69        7.87      2.09 o 
   2  10  10       35.96       30.51      2.76 o 
   3  10  10        5.16        5.46      2.11 o 
   4  10  10        7.66        5.67      2.45 o 
   5  10  10        3.07        3.13      2.34 o 
   6  10  10        1.24       -0.04      1.66 o 
  -5  11  10        3.98        3.63      4.93 o 
  -4  11  10        0.52       -0.51      3.29 o 
  -3  11  10        2.18        2.60      2.96 o 
  -2  11  10       43.43       51.68      5.85 o 
  -1  11  10       21.58       21.65      4.31 o 
   0  11  10      124.68      114.38     15.93 o 
   1  11  10       21.53       20.96      4.09 o 
   2  11  10       43.42       44.06      4.04 o 
   3  11  10        2.17        1.15      2.51 o 
   4  11  10        0.52       -1.11      1.94 o 
   5  11  10        3.98        1.80      1.97 o 
  -5  12  10        0.01       -0.84      3.68 o 
  -4  12  10        4.19        0.85      4.55 o 
  -3  12  10        0.55       -2.41      2.87 o 
  -2  12  10        2.66       -0.34      3.29 o 
  -1  12  10        2.41       -3.59      3.59 o 
   0  12  10        0.00        2.89      3.94 o 
   1  12  10        2.42       -2.49      2.49 o 
   2  12  10        2.67        4.05      2.28 o 
   3  12  10        0.54       -0.49      2.46 o 
   4  12  10        4.20        3.20      2.27 o 
   5  12  10        0.01        1.78      2.21 o 
  -4  13  10        1.37       -1.70      4.42 o 
  -3  13  10        4.47        7.81      3.97 o 
  -2  13  10        5.10        3.99      4.38 o 
  -1  13  10        8.66        5.94      4.56 o 
   0  13  10        4.42        6.13      5.49 o 
   1  13  10        8.64        6.36      2.78 o 
   2  13  10        5.09       -1.98      3.15 o 
   3  13  10        4.47        3.81      2.42 o 
   4  13  10        1.37        1.42      2.76 o 
  -3  14  10        2.10        9.69      7.13 o 
  -2  14  10        0.90        1.98      3.33 o 
  -1  14  10        0.49       -1.38      4.23 o 
   0  14  10        2.47        1.39      3.64 o 
   1  14  10        0.49       -3.12      5.69 o 
   2  14  10        0.91       -1.75      3.54 o 
   3  14  10        2.10        3.99      2.47 o 
  -2  15  10        3.26        8.49      7.45 o 
  -1  15  10        1.16        2.21      4.67 o 
   0  15  10        0.81        0.02      3.68 o 
   1  15  10        1.16       -3.28      4.49 o 
   2  15  10        3.26        5.81      4.21 o 
   0  16  10        1.92       10.42      5.93 o 
   1   0  11      882.79      971.81      8.71 o 
   2   0  11      142.30      127.48      7.84 o 
   3   0  11      189.40      175.84      5.80 o 
   4   0  11      152.31      157.17      8.24 o 
   5   0  11        0.69        3.65      3.85 o 
   6   0  11        4.57        8.86      3.63 o 
   7   0  11        2.13        6.08      4.67 o 
  -7   1  11        1.25        0.57      4.52 o 
  -6   1  11        4.71        5.36      3.67 o 
  -5   1  11       24.01       19.75      3.97 o 
  -4   1  11       39.82       37.05      4.79 o 
  -3   1  11      121.87      123.70      5.53 o 
  -2   1  11      353.69      376.42      6.05 o 
  -1   1  11       14.45        7.95      1.30 o 
   0   1  11      314.19      328.50      5.04 o 
   1   1  11       14.36       12.38      2.08 o 
   2   1  11      353.64      335.08     23.58 o 
   3   1  11      121.99      134.02      9.87 o 
   4   1  11       39.85       34.31      4.70 o 
   5   1  11       23.99        7.25      3.47 o 
   6   1  11        4.73        7.26      3.85 o 
   7   1  11        1.25        4.78      3.82 o 
  -7   2  11        6.53        7.68      4.88 o 
  -6   2  11       10.58       14.14      7.17 o 
  -5   2  11        8.39        1.59      4.01 o 
  -4   2  11       13.00       15.29      2.33 o 
  -3   2  11       83.23       80.98      2.98 o 
  -2   2  11      166.52      190.46      7.29 o 
  -1   2  11      220.73      264.26      4.98 o 
   0   2  11      122.06      150.02      3.52 o 
   1   2  11      220.54      250.31      7.69 o 
   2   2  11      166.40      167.31      5.33 o 
   3   2  11       83.11       68.88     11.22 o 
   4   2  11       12.95        7.77      3.15 o 
   5   2  11        8.40        6.24      3.44 o 
   6   2  11       10.54       17.52      8.01 o 
   7   2  11        6.53        8.61      4.98 o 
  -7   3  11       17.75       25.87      5.42 o 
  -6   3  11       10.78       15.22      4.57 o 
  -5   3  11       13.05       14.29      4.29 o 
  -4   3  11      204.97      207.31      8.53 o 
  -3   3  11       93.14      111.69      7.63 o 
  -2   3  11      226.08      237.68     11.93 o 
  -1   3  11      344.95      394.83     18.77 o 
   0   3  11       91.73       96.16      6.03 o 
   1   3  11      345.23      334.71     17.53 o 
   2   3  11      225.93      211.41      6.81 o 
   3   3  11       93.23      111.77      8.21 o 
   4   3  11      205.09      195.05      9.29 o 
   5   3  11       13.07       14.93      3.98 o 
   6   3  11       10.80       12.64      3.98 o 
   7   3  11       17.74       15.70      6.17 o 
  -7   4  11        0.46        2.52      3.67 o 
  -6   4  11       10.56       20.30      5.27 o 
  -5   4  11       27.26       29.58      5.61 o 
  -4   4  11      332.54      366.48     10.17 o 
  -3   4  11       78.55       71.38      3.30 o 
  -2   4  11        1.78        3.04      1.58 o 
  -1   4  11        4.94        3.53      1.12 o 
   0   4  11        0.04       -1.34      1.34 o 
   1   4  11        4.97        6.44      1.97 o 
   2   4  11        1.80        3.45      2.01 o 
   3   4  11       78.35       83.65      5.65 o 
   4   4  11      332.71      364.76     40.78 o 
   5   4  11       27.22       19.90      4.36 o 
   6   4  11       10.58       14.26      4.51 o 
   7   4  11        0.46        4.39      4.33 o 
  -7   5  11        4.42        2.81      4.33 o 
  -6   5  11        5.24        4.57      4.03 o 
  -5   5  11        4.02        5.76      2.93 o 
  -4   5  11       43.98       51.16      3.69 o 
  -3   5  11      124.06      128.57      6.26 o 
  -2   5  11      262.45      296.33     13.67 o 
  -1   5  11       42.71       49.55      5.12 o 
   0   5  11      248.49      256.88      8.80 o 
   1   5  11       42.77       46.94      2.26 o 
   2   5  11      262.64      284.84      8.77 o 
   3   5  11      124.05      119.21      6.29 o 
   4   5  11       43.93       53.24      8.85 o 
   5   5  11        4.01        5.37      3.85 o 
   6   5  11        5.24        2.61      3.69 o 
   7   5  11        4.43        8.24      4.49 o 
  -7   6  11        2.16        4.25      6.73 o 
  -6   6  11        1.74        2.88      4.41 o 
  -5   6  11        4.48        2.36      2.97 o 
  -4   6  11       51.26       61.26      3.68 o 
  -3   6  11      414.42      456.86     19.62 o 
  -2   6  11      695.44      788.85     45.90 o 
  -1   6  11      460.78      476.21     73.65 o 
   0   6  11      120.80      120.41      7.12 o 
   1   6  11      460.88      516.37     21.95 o 
   2   6  11      695.77      709.94     26.52 o 
   3   6  11      413.99      430.14     22.18 o 
   4   6  11       51.30       57.88      5.62 o 
   5   6  11        4.49        3.50      2.82 o 
   6   6  11        1.74       -0.81      4.21 o 
   7   6  11        2.16        0.10      1.86 o 
  -7   7  11        2.41        6.25      4.89 o 
  -6   7  11        0.44        3.93      7.57 o 
  -5   7  11        9.88       11.68      5.53 o 
  -4   7  11       26.92       29.55      4.11 o 
  -3   7  11       14.70       18.58      2.96 o 
  -2   7  11        2.52        3.01      2.28 o 
  -1   7  11       51.90       55.45      4.26 o 
   0   7  11      267.62      267.07     16.84 o 
   1   7  11       51.87       46.67      2.88 o 
   2   7  11        2.52        2.59      1.69 o 
   3   7  11       14.71       16.91      2.60 o 
   4   7  11       26.95       26.39      4.50 o 
   5   7  11        9.89        8.69      3.09 o 
   6   7  11        0.45       -0.96      1.43 o 
   7   7  11        2.40       -0.56      3.53 o 
  -6   8  11        9.39       15.78      4.97 o 
  -5   8  11        2.72        4.45      2.97 o 
  -4   8  11        1.38        1.66      2.22 o 
  -3   8  11       82.39      104.79      5.75 o 
  -2   8  11      135.45      138.21      7.49 o 
  -1   8  11       75.75       82.18      5.06 o 
   0   8  11      194.26      193.96     12.64 o 
   1   8  11       75.84       65.51      3.31 o 
   2   8  11      135.34      110.38      4.39 o 
   3   8  11       82.41       79.13      3.86 o 
   4   8  11        1.36       -0.91      1.57 o 
   5   8  11        2.72        3.76      1.98 o 
   6   8  11        9.39        4.31      3.74 o 
  -6   9  11        0.78       -0.24      4.21 o 
  -5   9  11        1.19        2.95      2.82 o 
  -4   9  11       14.91       18.94      5.09 o 
  -3   9  11        0.75       -0.71      2.70 o 
  -2   9  11       48.94       55.93     10.14 o 
  -1   9  11       74.40       72.89      8.09 o 
   0   9  11       77.58       72.46      4.43 o 
   1   9  11       74.49       60.28      3.40 o 
   2   9  11       48.91       37.81      3.21 o 
   3   9  11        0.75       -0.70      1.93 o 
   4   9  11       14.90       14.25      3.09 o 
   5   9  11        1.19        4.51      2.37 o 
   6   9  11        0.78       -0.86      1.63 o 
  -6  10  11        0.24       -1.46      3.63 o 
  -5  10  11        3.34       -2.53      2.53 o 
  -4  10  11       14.05       12.01      4.56 o 
  -3  10  11       53.47       55.01      4.80 o 
  -2  10  11        5.78        2.37      4.03 o 
  -1  10  11       82.98       99.30     21.31 o 
   0  10  11       40.00       40.94      8.48 o 
   1  10  11       82.90       80.03      5.91 o 
   2  10  11        5.76        4.88      2.22 o 
   3  10  11       53.56       44.78      4.49 o 
   4  10  11       14.04       11.79      2.78 o 
   5  10  11        3.35        0.66      2.24 o 
   6  10  11        0.24        1.49      1.78 o 
  -5  11  11        3.03       -2.10      3.49 o 
  -4  11  11        0.16       -1.55      4.40 o 
  -3  11  11       14.09        8.59      3.28 o 
  -2  11  11       22.67       26.20      4.96 o 
  -1  11  11        9.46        7.61      3.91 o 
   0  11  11        0.00        2.37      3.92 o 
   1  11  11        9.44        9.61      2.94 o 
   2  11  11       22.72       19.22      2.79 o 
   3  11  11       14.08       10.09      2.64 o 
   4  11  11        0.16       -1.71      2.16 o 
   5  11  11        3.03        4.66      3.40 o 
  -5  12  11        0.54       -0.74      4.61 o 
  -4  12  11        4.01        1.90      6.85 o 
  -3  12  11        0.87       -1.48      3.41 o 
  -2  12  11        2.48        4.41      4.33 o 
  -1  12  11       17.07       25.32      5.26 o 
   0  12  11       21.03       20.02      4.37 o 
   1  12  11       17.12       16.96      3.33 o 
   2  12  11        2.47        1.07      2.13 o 
   3  12  11        0.88        0.26      2.36 o 
   4  12  11        4.01        4.94      2.42 o 
   5  12  11        0.53       -0.26      1.94 o 
  -4  13  11        5.86        1.80      4.81 o 
  -3  13  11        4.15        0.72      4.73 o 
  -2  13  11        0.90        0.09      3.57 o 
  -1  13  11        1.68        0.00      4.22 o 
   0  13  11        4.47        4.67      3.64 o 
   1  13  11        1.68       -0.72      3.14 o 
   2  13  11        0.89        0.27      3.38 o 
   3  13  11        4.15        3.14      2.50 o 
   4  13  11        5.84        7.73      2.82 o 
  -3  14  11        0.51        4.33      7.05 o 
  -2  14  11        2.55        4.51      4.25 o 
  -1  14  11        1.43        3.12      5.65 o 
   0  14  11        0.99        2.63      5.21 o 
   1  14  11        1.44        1.12      4.41 o 
   2  14  11        2.54        6.65      3.96 o 
   3  14  11        0.51        0.10      2.53 o 
  -2  15  11        1.95        6.49      5.12 o 
  -1  15  11        4.33        4.32      4.25 o 
   0  15  11        0.13        2.02      4.67 o 
   1  15  11        4.34       10.82      7.05 o 
   2  15  11        1.94        0.26      3.82 o 
   0   0  12      257.04      295.20      6.98 o 
   1   0  12       38.26       42.18      2.22 o 
   2   0  12        6.78       17.90      1.82 o 
   3   0  12        0.81        1.64      1.83 o 
   4   0  12      255.89      270.53     10.36 o 
   5   0  12       79.50       84.12      7.14 o 
   6   0  12       14.90       29.32      6.49 o 
   7   0  12        0.00       -3.60      3.60 o 
  -7   1  12        0.92        4.54      4.73 o 
  -6   1  12       14.33        9.44      4.03 o 
  -5   1  12       12.08        8.40      4.49 o 
  -4   1  12       11.83       10.40      3.22 o 
  -3   1  12       26.42       22.39      2.07 o 
  -2   1  12      139.00      148.00      4.24 o 
  -1   1  12      398.50      399.47     13.60 o 
   0   1  12      774.91      751.57      7.97 o 
   1   1  12      398.84      371.94     21.42 o 
   2   1  12      138.89      148.79     11.35 o 
   3   1  12       26.50       26.36      2.99 o 
   4   1  12       11.83       10.72      3.71 o 
   5   1  12       12.09       13.30      5.65 o 
   6   1  12       14.32        9.89      4.01 o 
   7   1  12        0.92        4.26      3.89 o 
  -7   2  12        0.12        8.61      5.06 o 
  -6   2  12        3.82        8.35      4.20 o 
  -5   2  12        7.30        4.90      5.05 o 
  -4   2  12       45.37       41.27      3.94 o 
  -3   2  12       22.41       25.54      2.29 o 
  -2   2  12      151.02      154.11      9.21 o 
  -1   2  12       16.82       11.42      1.77 o 
   0   2  12        8.90       10.75      1.57 o 
   1   2  12       16.82       13.05      1.40 o 
   2   2  12      151.11      150.82      7.56 o 
   3   2  12       22.52       29.00      3.77 o 
   4   2  12       45.43       45.38      4.79 o 
   5   2  12        7.29        4.93      3.33 o 
   6   2  12        3.83        6.87      4.61 o 
   7   2  12        0.12       -0.31      4.04 o 
  -7   3  12       13.05       21.06      5.80 o 
  -6   3  12       14.32       19.54      5.32 o 
  -5   3  12        5.80       -0.40      3.61 o 
  -4   3  12       25.47       21.67      2.65 o 
  -3   3  12      119.50      140.76      8.33 o 
  -2   3  12        4.75        4.44      1.82 o 
  -1   3  12       24.73       28.73      2.26 o 
   0   3  12      685.21      753.08     24.83 o 
   1   3  12       24.73       24.98      1.77 o 
   2   3  12        4.73        3.87      1.75 o 
   3   3  12      119.40      147.53     16.54 o 
   4   3  12       25.53       31.42      6.85 o 
   5   3  12        5.79        3.71      3.70 o 
   6   3  12       14.33       16.71      4.67 o 
   7   3  12       13.05       16.58      7.69 o 
  -7   4  12       14.61       18.05      4.81 o 
  -6   4  12        7.17        5.77      4.77 o 
  -5   4  12       19.07       20.20      5.21 o 
  -4   4  12       50.98       50.72      3.73 o 
  -3   4  12      267.84      265.64     11.33 o 
  -2   4  12        8.80       12.79      2.43 o 
  -1   4  12      168.28      167.57      7.86 o 
   0   4  12       73.44       64.35      4.05 o 
   1   4  12      168.24      159.13      4.21 o 
   2   4  12        8.83        9.84      2.99 o 
   3   4  12      267.71      255.85     26.56 o 
   4   4  12       50.91       57.83     12.34 o 
   5   4  12       19.06       17.89      4.39 o 
   6   4  12        7.16        7.24      6.25 o 
   7   4  12       14.63       14.73      5.19 o 
  -7   5  12        3.35        3.73      4.42 o 
  -6   5  12        8.29        3.53      4.16 o 
  -5   5  12        2.09       -2.37      3.31 o 
  -4   5  12       45.62       42.83      3.57 o 
  -3   5  12      256.80      332.67     10.66 o 
  -2   5  12       30.94       31.72      2.89 o 
  -1   5  12      399.11      476.76     36.89 o 
   0   5  12      522.27      587.30     34.77 o 
   1   5  12      399.26      394.89     14.62 o 
   2   5  12       30.97       30.79      3.73 o 
   3   5  12      257.07      283.22     25.24 o 
   4   5  12       45.56       42.39      4.87 o 
   5   5  12        2.10        2.76      3.79 o 
   6   5  12        8.29        3.58      4.33 o 
   7   5  12        3.36        8.49      5.43 o 
  -7   6  12        0.83        1.68      5.93 o 
  -6   6  12       10.63       13.17      4.93 o 
  -5   6  12        3.78        1.02      3.01 o 
  -4   6  12        6.32        6.27      2.35 o 
  -3   6  12       78.88       93.85      8.22 o 
  -2   6  12       75.43       83.09      4.23 o 
  -1   6  12       32.99       39.22      3.57 o 
   0   6  12       46.27       50.35      2.39 o 
   1   6  12       33.08       32.39      2.57 o 
   2   6  12       75.35       75.69      4.25 o 
   3   6  12       78.90       75.97      4.69 o 
   4   6  12        6.36        5.23      3.04 o 
   5   6  12        3.78        5.31      2.70 o 
   6   6  12       10.65       14.22      4.64 o 
   7   6  12        0.83       -1.01      2.80 o 
  -6   7  12        3.33        1.68      6.33 o 
  -5   7  12        2.31        5.29      4.08 o 
  -4   7  12       41.78       48.59      4.21 o 
  -3   7  12      111.68      116.18      6.29 o 
  -2   7  12      292.07      312.72     22.66 o 
  -1   7  12      245.04      319.19     30.46 o 
   0   7  12      241.84      248.89     20.67 o 
   1   7  12      245.21      253.42     10.58 o 
   2   7  12      291.81      254.29     17.30 o 
   3   7  12      111.52       98.40      4.47 o 
   4   7  12       41.75       36.86      3.31 o 
   5   7  12        2.31       -0.81      2.58 o 
   6   7  12        3.32        2.25      1.81 o 
  -6   8  12        6.08       10.34      5.21 o 
  -5   8  12        4.27        2.66      3.20 o 
  -4   8  12        7.00        9.07      3.05 o 
  -3   8  12        1.66        2.39      2.40 o 
  -2   8  12      200.72      231.96     19.50 o 
  -1   8  12       74.58       91.47      9.24 o 
   0   8  12        3.55        4.24      2.26 o 
   1   8  12       74.65       67.66      3.39 o 
   2   8  12      200.82      193.28     13.63 o 
   3   8  12        1.65        4.75      1.83 o 
   4   8  12        7.01        5.81      2.30 o 
   5   8  12        4.27        4.43      2.75 o 
   6   8  12        6.08        2.68      1.91 o 
  -6   9  12        7.23        8.02      4.70 o 
  -5   9  12       11.39       12.85      4.73 o 
  -4   9  12       10.95       12.28      3.35 o 
  -3   9  12       44.88       49.55      4.11 o 
  -2   9  12      113.00      128.10      9.58 o 
  -1   9  12       21.39       25.38      3.85 o 
   0   9  12       70.83       63.65     16.48 o 
   1   9  12       21.41       15.83      2.43 o 
   2   9  12      113.13      100.38      8.45 o 
   3   9  12       44.86       32.89      2.95 o 
   4   9  12       10.94       11.30      2.94 o 
   5   9  12       11.40       12.63      2.92 o 
   6   9  12        7.25        3.56      2.10 o 
  -5  10  12        0.85       -1.84      3.40 o 
  -4  10  12       12.41       14.22      3.36 o 
  -3  10  12       16.45       24.38      3.50 o 
  -2  10  12        4.59        4.70      3.25 o 
  -1  10  12       57.40       66.99     15.14 o 
   0  10  12      141.58      146.17     22.91 o 
   1  10  12       57.53       54.52      4.16 o 
   2  10  12        4.58        2.96      1.85 o 
   3  10  12       16.48       17.40      2.50 o 
   4  10  12       12.40       14.80      6.14 o 
   5  10  12        0.84        0.53      2.54 o 
  -5  11  12        1.31        2.24      3.00 o 
  -4  11  12        5.80        3.68      3.75 o 
  -3  11  12       17.52       20.94      3.56 o 
  -2  11  12       26.71       41.34      4.85 o 
  -1  11  12       34.01       39.58      9.37 o 
   0  11  12       70.22       99.74      9.57 o 
   1  11  12       34.01       35.54      3.74 o 
   2  11  12       26.73       25.58      2.72 o 
   3  11  12       17.53       16.72      3.14 o 
   4  11  12        5.80        6.70      2.68 o 
   5  11  12        1.30        1.34      1.95 o 
  -4  12  12        0.37       -0.49      3.32 o 
  -3  12  12        8.35        8.67      3.98 o 
  -2  12  12        1.41        0.55      3.14 o 
  -1  12  12        6.60        2.60      4.35 o 
   0  12  12        4.62        5.44      4.27 o 
   1  12  12        6.61        2.66      3.43 o 
   2  12  12        1.40       -1.23      2.88 o 
   3  12  12        8.36        4.83      3.28 o 
   4  12  12        0.37        0.61      2.16 o 
  -4  13  12        0.22       -4.50      4.50 o 
  -3  13  12        0.25       -0.48      3.87 o 
  -2  13  12        1.42       -0.96      3.73 o 
  -1  13  12        0.13        1.99      4.64 o 
   0  13  12        0.46       -0.78      3.43 o 
   1  13  12        0.13        0.74      3.58 o 
   2  13  12        1.43        4.63      3.28 o 
   3  13  12        0.25       -0.61      2.47 o 
   4  13  12        0.22       -1.93      2.47 o 
  -3  14  12        0.19       -3.04      6.73 o 
  -2  14  12        5.05        7.00      4.49 o 
  -1  14  12        0.10        2.55      5.01 o 
   0  14  12        1.50        3.40      4.89 o 
   1  14  12        0.10        1.81      4.33 o 
   2  14  12        5.05        7.21      4.97 o 
   3  14  12        0.19       -1.16      3.11 o 
  -2  15  12        1.41        6.91      4.46 o 
  -1  15  12        5.38        3.38      5.14 o 
   0  15  12        3.38       12.37      5.25 o 
   1  15  12        5.39        3.28      5.29 o 
   2  15  12        1.40        2.00      4.73 o 
   1   0  13      242.35      241.77      4.81 o 
   2   0  13      313.17      323.07     12.72 o 
   3   0  13       18.99       15.49      2.62 o 
   4   0  13        5.69       11.83      3.68 o 
   5   0  13        0.45        4.21      3.43 o 
   6   0  13        0.80       -2.42      2.88 o 
   7   0  13        6.61        5.35      4.61 o 
  -7   1  13        2.44        3.93      4.22 o 
  -6   1  13        3.00        4.01      3.44 o 
  -5   1  13       42.28       41.63      5.30 o 
  -4   1  13       19.37       21.84      4.00 o 
  -3   1  13       12.38       10.09      2.50 o 
  -2   1  13      111.94      113.91      6.61 o 
  -1   1  13      277.16      300.00      5.47 o 
   0   1  13      293.99      296.70      5.20 o 
   1   1  13      277.03      296.84     15.97 o 
   2   1  13      111.82      103.41      8.00 o 
   3   1  13       12.35        9.14      2.48 o 
   4   1  13       19.41       17.97      4.06 o 
   5   1  13       42.25       35.87      4.95 o 
   6   1  13        3.01        4.64      3.42 o 
   7   1  13        2.44        5.50      4.54 o 
  -7   2  13        2.98        6.10      4.40 o 
  -6   2  13        1.42        1.74      4.50 o 
  -5   2  13       54.32       50.49      5.97 o 
  -4   2  13       19.58       19.57      3.63 o 
  -3   2  13       37.02       34.33      2.56 o 
  -2   2  13       46.40       41.06      2.81 o 
  -1   2  13      120.81      123.16      6.48 o 
   0   2  13      837.85      873.42     31.91 o 
   1   2  13      120.77      112.92      3.83 o 
   2   2  13       46.31       42.08      2.90 o 
   3   2  13       37.09       38.51      4.13 o 
   4   2  13       19.58       18.42      3.90 o 
   5   2  13       54.33       49.39      5.94 o 
   6   2  13        1.40        4.63      4.33 o 
   7   2  13        2.98        2.88      5.17 o 
  -7   3  13        4.17        3.65      5.11 o 
  -6   3  13        6.68       12.04      5.15 o 
  -5   3  13       22.28       23.82      5.53 o 
  -4   3  13        0.87        0.99      2.44 o 
  -3   3  13       34.71       37.33      2.61 o 
  -2   3  13        8.38        5.39      1.99 o 
  -1   3  13       93.11       98.67      7.37 o 
   0   3  13       16.34       19.61      2.19 o 
   1   3  13       93.13       83.74      3.18 o 
   2   3  13        8.32        3.99      1.65 o 
   3   3  13       34.66       40.14      4.79 o 
   4   3  13        0.88       -2.64      4.01 o 
   5   3  13       22.27       22.82      8.69 o 
   6   3  13        6.68       13.69      9.01 o 
   7   3  13        4.17       15.62      7.69 o 
  -7   4  13        0.97        3.30      5.25 o 
  -6   4  13       10.58       12.04      4.67 o 
  -5   4  13       29.60       40.29      6.15 o 
  -4   4  13       19.14       21.84      2.84 o 
  -3   4  13      199.95      229.61      8.06 o 
  -2   4  13       12.94       16.48      2.45 o 
  -1   4  13      149.60      147.23      9.75 o 
   0   4  13      229.35      250.41     10.57 o 
   1   4  13      149.72      134.97      7.22 o 
   2   4  13       12.97       18.37      3.41 o 
   3   4  13      200.24      214.83     15.58 o 
   4   4  13       19.13       21.40      4.56 o 
   5   4  13       29.58       31.21      5.65 o 
   6   4  13       10.60       13.85      4.32 o 
   7   4  13        0.98        3.77      7.05 o 
  -7   5  13        1.33        0.65      5.28 o 
  -6   5  13        2.00        4.30      4.29 o 
  -5   5  13       14.29       13.92      4.47 o 
  -4   5  13       28.05       27.83      3.41 o 
  -3   5  13        3.33        7.85      2.30 o 
  -2   5  13      340.29      380.80     31.58 o 
  -1   5  13       18.60       14.57      2.39 o 
   0   5  13       58.30       74.83      4.05 o 
   1   5  13       18.60       13.82      1.99 o 
   2   5  13      340.18      334.70      9.88 o 
   3   5  13        3.33        9.00      3.74 o 
   4   5  13       27.98       31.00      4.86 o 
   5   5  13       14.26       18.57      4.29 o 
   6   5  13        2.00        1.80      3.27 o 
   7   5  13        1.34        4.12      4.70 o 
  -6   6  13        1.32        5.10      4.75 o 
  -5   6  13        3.48       -0.91      3.41 o 
  -4   6  13        6.17        1.78      2.17 o 
  -3   6  13      199.74      209.22      8.63 o 
  -2   6  13       21.51       28.03      3.05 o 
  -1   6  13      192.97      214.47     17.70 o 
   0   6  13      565.37      668.51     38.79 o 
   1   6  13      192.88      186.59      8.31 o 
   2   6  13       21.54       29.46      3.22 o 
   3   6  13      199.50      177.99      7.64 o 
   4   6  13        6.17        4.69      2.45 o 
   5   6  13        3.49        3.26      2.83 o 
   6   6  13        1.31        3.63      4.10 o 
  -6   7  13        5.36        9.69      7.45 o 
  -5   7  13        7.87        5.05      3.66 o 
  -4   7  13       64.14       70.32      4.41 o 
  -3   7  13       95.20      113.90     11.45 o 
  -2   7  13      164.59      177.51     12.13 o 
  -1   7  13       15.55       20.70      3.50 o 
   0   7  13        4.45        8.07      2.09 o 
   1   7  13       15.56       13.40      2.05 o 
   2   7  13      164.77      141.17      8.45 o 
   3   7  13       95.23       93.61      6.25 o 
   4   7  13       64.24       59.66      6.32 o 
   5   7  13        7.88        7.10      2.52 o 
   6   7  13        5.37        5.96      2.08 o 
  -6   8  13       25.78       33.33      8.65 o 
  -5   8  13       30.34       44.28      6.06 o 
  -4   8  13        7.96        7.36      2.93 o 
  -3   8  13      121.69      149.15      9.46 o 
  -2   8  13      185.61      223.06     16.73 o 
  -1   8  13        0.43       -2.37      2.55 o 
   0   8  13       85.76       92.67     12.86 o 
   1   8  13        0.43        0.58      1.81 o 
   2   8  13      185.60      171.52     10.22 o 
   3   8  13      121.66      114.17     10.40 o 
   4   8  13        7.94        4.62      2.30 o 
   5   8  13       30.32       28.89      9.20 o 
   6   8  13       25.80       23.25      9.65 o 
  -6   9  13        0.47        1.68      4.65 o 
  -5   9  13        3.97        0.70      3.77 o 
  -4   9  13        7.10        5.95      2.71 o 
  -3   9  13      102.07      122.38      8.56 o 
  -2   9  13        1.39        2.54      4.18 o 
  -1   9  13      165.20      184.32     16.44 o 
   0   9  13       11.58       13.63      5.01 o 
   1   9  13      165.40      144.44      9.78 o 
   2   9  13        1.40        4.39      2.01 o 
   3   9  13      102.03       97.61     10.74 o 
   4   9  13        7.08        4.33      2.24 o 
   5   9  13        3.98        3.38      2.46 o 
   6   9  13        0.48        1.18      2.48 o 
  -5  10  13        1.04        0.21      3.47 o 
  -4  10  13        8.64       10.48      3.28 o 
  -3  10  13        7.93        5.29      2.75 o 
  -2  10  13       12.36       12.78      3.68 o 
  -1  10  13       24.85       27.44      6.45 o 
   0  10  13        1.89        1.26      2.88 o 
   1  10  13       24.87       23.68      3.41 o 
   2  10  13       12.35       12.34      2.40 o 
   3  10  13        7.95        6.18      2.23 o 
   4  10  13        8.63       10.56      3.59 o 
   5  10  13        1.05        2.98      2.12 o 
  -5  11  13        0.52        0.44      3.78 o 
  -4  11  13        1.65        3.30      3.32 o 
  -3  11  13        0.05        2.05      3.72 o 
  -2  11  13        0.45        4.15      3.17 o 
  -1  11  13       13.45       18.13      4.47 o 
   0  11  13       20.79       19.83      4.85 o 
   1  11  13       13.41       11.40      4.03 o 
   2  11  13        0.46        0.46      2.19 o 
   3  11  13        0.05       -0.36      1.80 o 
   4  11  13        1.66        5.00      2.39 o 
   5  11  13        0.52        0.45      1.97 o 
  -4  12  13        1.08        3.40      3.87 o 
  -3  12  13        3.52        3.71      3.90 o 
  -2  12  13       16.84       10.40      4.09 o 
  -1  12  13       10.63       13.13      4.09 o 
   0  12  13       82.22      105.19      8.20 o 
   1  12  13       10.66       13.87      8.41 o 
   2  12  13       16.83       14.69      3.14 o 
   3  12  13        3.52        4.17      3.17 o 
   4  12  13        1.08        0.56      2.61 o 
  -4  13  13        2.10        2.17      4.15 o 
  -3  13  13        0.11       -2.83      3.86 o 
  -2  13  13        1.49        0.95      4.14 o 
  -1  13  13        5.29        5.43      4.27 o 
   0  13  13       35.64       37.77      5.51 o 
   1  13  13        5.29        7.27      4.85 o 
   2  13  13        1.49        0.97      3.58 o 
   3  13  13        0.11        0.45      3.08 o 
   4  13  13        2.10        3.17      3.09 o 
  -3  14  13        0.03        0.09      3.74 o 
  -2  14  13        7.88       11.85      4.30 o 
  -1  14  13        0.08       -0.78      4.85 o 
   0  14  13       16.78       27.81      9.98 o 
   1  14  13        0.08        4.96      4.19 o 
   2  14  13        7.88        8.49      7.13 o 
   3  14  13        0.03       -3.24      3.24 o 
  -1  15  13       13.87       16.68      6.13 o 
   0  15  13        8.32       11.81      4.76 o 
   1  15  13       13.86       12.02      8.17 o 
   0   0  14        9.09        6.35      2.27 o 
   1   0  14       75.93       68.74      3.21 o 
   2   0  14      196.48      205.47     12.85 o 
   3   0  14        0.92       -0.53      2.02 o 
   4   0  14        0.11        4.03      4.02 o 
   5   0  14       58.28       54.42     12.62 o 
   6   0  14        1.06       -0.21      4.37 o 
   7   0  14        0.03       -0.88      3.85 o 
  -7   1  14        1.89        0.89      4.81 o 
  -6   1  14       16.71       17.63      4.79 o 
  -5   1  14        1.64       -1.31      3.41 o 
  -4   1  14       25.34       28.40      3.60 o 
  -3   1  14        6.64        7.16      2.33 o 
  -2   1  14       44.12       38.40      2.54 o 
  -1   1  14      367.65      352.36      6.16 o 
   0   1  14      728.56      736.26     10.57 o 
   1   1  14      367.87      355.28     11.82 o 
   2   1  14       44.04       36.97      4.60 o 
   3   1  14        6.61        7.26      2.22 o 
   4   1  14       25.37       23.63      4.26 o 
   5   1  14        1.64        0.90      3.47 o 
   6   1  14       16.69       18.82      5.40 o 
   7   1  14        1.89        1.96      5.15 o 
  -7   2  14        0.51        0.24      4.88 o 
  -6   2  14        3.98       -2.72      3.62 o 
  -5   2  14        3.44        2.56      4.47 o 
  -4   2  14       57.27       57.20      5.19 o 
  -3   2  14       94.06       90.74      9.28 o 
  -2   2  14      169.31      185.50      7.51 o 
  -1   2  14       11.23        7.74      1.66 o 
   0   2  14       43.69       41.30      3.49 o 
   1   2  14       11.21       10.03      1.53 o 
   2   2  14      169.37      173.62     11.41 o 
   3   2  14       93.99       94.12      6.43 o 
   4   2  14       57.12       57.41      6.65 o 
   5   2  14        3.44        6.98      4.22 o 
   6   2  14        3.98        3.01      5.21 o 
   7   2  14        0.51        4.60      4.89 o 
  -7   3  14        7.45        8.03      4.91 o 
  -6   3  14       12.14       13.47      4.30 o 
  -5   3  14       11.62       15.10      4.11 o 
  -4   3  14        8.76        3.22      3.23 o 
  -3   3  14       20.89       15.93      3.20 o 
  -2   3  14      114.58      131.80      8.37 o 
  -1   3  14        8.66        7.73      1.74 o 
   0   3  14       72.19       81.48      3.14 o 
   1   3  14        8.67        8.03      1.68 o 
   2   3  14      114.76      121.73      6.25 o 
   3   3  14       20.92       23.32      4.02 o 
   4   3  14        8.77        4.03      3.69 o 
   5   3  14       11.62       20.66      4.81 o 
   6   3  14       12.13       13.48      4.84 o 
   7   3  14        7.45        4.75      4.20 o 
  -7   4  14        2.13        0.01      4.09 o 
  -6   4  14        0.01        0.62      4.04 o 
  -5   4  14       19.16       21.59      4.56 o 
  -4   4  14       46.80       47.94      4.71 o 
  -3   4  14       39.93       37.45      3.64 o 
  -2   4  14       58.94       70.44      6.92 o 
  -1   4  14       45.37       47.35      3.25 o 
   0   4  14       28.58       31.42      2.37 o 
   1   4  14       45.34       41.57      2.93 o 
   2   4  14       58.97       63.71      4.62 o 
   3   4  14       39.86       53.12      7.13 o 
   4   4  14       46.72       44.37      4.93 o 
   5   4  14       19.17       25.64      9.89 o 
   6   4  14        0.01       -1.34      3.04 o 
   7   4  14        2.14        4.81      5.61 o 
  -7   5  14        0.53       -0.16      4.81 o 
  -6   5  14        3.20        4.41      4.34 o 
  -5   5  14        2.37        7.74      4.87 o 
  -4   5  14      100.92      105.06      5.13 o 
  -3   5  14       80.49       90.49      5.92 o 
  -2   5  14       44.35       43.68      3.49 o 
  -1   5  14      101.56      119.68      4.52 o 
   0   5  14       37.24       33.35      2.59 o 
   1   5  14      101.55      117.67      6.06 o 
   2   5  14       44.36       47.48      5.73 o 
   3   5  14       80.64       78.47      6.45 o 
   4   5  14      100.89      100.45      6.85 o 
   5   5  14        2.37        0.90      3.31 o 
   6   5  14        3.20        5.77      4.56 o 
   7   5  14        0.53        3.77      7.05 o 
  -6   6  14       14.83       18.00      5.23 o 
  -5   6  14        3.18        3.01      4.72 o 
  -4   6  14       10.26        5.92      2.52 o 
  -3   6  14       66.09       70.40      4.81 o 
  -2   6  14      238.27      288.80     24.29 o 
  -1   6  14       39.03       38.57      3.12 o 
   0   6  14      132.37      156.16     11.07 o 
   1   6  14       39.18       45.14      5.51 o 
   2   6  14      238.16      246.55     10.06 o 
   3   6  14       66.08       67.79      6.89 o 
   4   6  14       10.30        8.31      3.47 o 
   5   6  14        3.20        0.21      2.88 o 
   6   6  14       14.85       25.24      6.73 o 
  -6   7  14        1.65        4.81      5.05 o 
  -5   7  14        6.42       -3.77      6.25 o 
  -4   7  14        3.79        1.81      2.52 o 
  -3   7  14        2.94        6.28      3.20 o 
  -2   7  14      116.89      145.83     15.14 o 
  -1   7  14      146.15      170.98      8.66 o 
   0   7  14       93.92      112.04     12.62 o 
   1   7  14      146.10      124.81      4.44 o 
   2   7  14      116.82      121.55      5.01 o 
   3   7  14        2.95        5.09      2.52 o 
   4   7  14        3.79        3.56      2.85 o 
   5   7  14        6.43        3.07      2.40 o 
   6   7  14        1.64        0.13      2.90 o 
  -6   8  14        5.25       10.98      7.29 o 
  -5   8  14        0.83        7.18      4.39 o 
  -4   8  14       21.22       27.03      4.74 o 
  -3   8  14       29.34       39.80      4.91 o 
  -2   8  14       74.86       78.66      5.66 o 
  -1   8  14       54.74       65.91      5.33 o 
   0   8  14       76.44       84.90     14.10 o 
   1   8  14       54.75       56.19      4.03 o 
   2   8  14       75.03       62.88      6.09 o 
   3   8  14       29.32       33.67      3.25 o 
   4   8  14       21.27       18.84      2.68 o 
   5   8  14        0.83        4.12      2.69 o 
   6   8  14        5.25        6.77      4.71 o 
  -5   9  14       19.68       37.68      9.49 o 
  -4   9  14       12.70       13.80      3.39 o 
  -3   9  14       69.57       90.87      6.22 o 
  -2   9  14        7.20       13.52      3.61 o 
  -1   9  14       69.50       77.64     10.50 o 
   0   9  14        4.96        1.94      2.77 o 
   1   9  14       69.53       65.26      7.00 o 
   2   9  14        7.21       11.02      3.00 o 
   3   9  14       69.52       69.14      8.52 o 
   4   9  14       12.68       10.05      2.55 o 
   5   9  14       19.68       34.53      6.06 o 
  -5  10  14        1.80       -1.49      4.62 o 
  -4  10  14       27.03       26.75      3.80 o 
  -3  10  14        9.91        8.73      4.03 o 
  -2  10  14       31.64       46.26      5.31 o 
  -1  10  14       30.95       31.51      5.15 o 
   0  10  14       93.59       85.82      9.45 o 
   1  10  14       30.99       30.71      3.69 o 
   2  10  14       31.65       32.84      3.69 o 
   3  10  14        9.89        5.91      2.19 o 
   4  10  14       27.04       18.07      3.45 o 
   5  10  14        1.81        0.87      2.34 o 
  -5  11  14        1.24       -1.19      3.59 o 
  -4  11  14        1.19        2.26      2.80 o 
  -3  11  14       19.09       27.40      4.63 o 
  -2  11  14       12.70        9.04      3.90 o 
  -1  11  14       20.33       29.31      5.30 o 
   0  11  14       21.15       26.81      5.33 o 
   1  11  14       20.30       26.18      6.53 o 
   2  11  14       12.69        5.68      2.45 o 
   3  11  14       19.07       14.51      2.85 o 
   4  11  14        1.19        1.70      2.35 o 
   5  11  14        1.24        5.34      2.69 o 
  -4  12  14        4.68       10.25      8.97 o 
  -3  12  14        1.71        0.91      3.54 o 
  -2  12  14        6.75        6.39      8.49 o 
  -1  12  14       24.17       37.27      5.72 o 
   0  12  14        1.65       13.84      7.01 o 
   1  12  14       24.19       34.60      6.61 o 
   2  12  14        6.74        4.10      2.96 o 
   3  12  14        1.71        2.16      6.33 o 
   4  12  14        4.67        9.02      3.12 o 
  -3  13  14        1.65       -1.62      4.16 o 
  -2  13  14       11.11       10.23      7.45 o 
  -1  13  14       33.47       48.82     16.79 o 
   0  13  14        0.84        1.23      6.45 o 
   1  13  14       33.48       44.35     10.10 o 
   2  13  14       11.11        8.13      4.17 o 
   3  13  14        1.65        0.27      3.60 o 
  -2  14  14       10.11        7.86      4.31 o 
  -1  14  14        1.66       -0.40      4.13 o 
   0  14  14        0.00        3.80      4.12 o 
   1  14  14        1.66        3.36      4.74 o 
   2  14  14       10.11       26.44      8.49 o 
   0  15  14        1.37        1.60      5.05 o 
   1   0  15      160.92      137.46      3.95 o 
   2   0  15      272.92      301.21     20.93 o 
   3   0  15       26.02       27.25      3.78 o 
   4   0  15       52.33       68.57      8.85 o 
   5   0  15       32.96       37.68      5.35 o 
   6   0  15        0.10       -2.89      4.53 o 
   7   0  15        3.43        4.79      6.45 o 
  -7   1  15        0.46       -0.07      4.90 o 
  -6   1  15        3.64        3.49      4.45 o 
  -5   1  15       35.46       39.93      5.66 o 
  -4   1  15       67.33       64.98      9.85 o 
  -3   1  15       28.04       26.89      3.38 o 
  -2   1  15       27.77       21.08      2.85 o 
  -1   1  15      262.72      246.25      9.89 o 
   0   1  15      227.60      207.41      4.78 o 
   1   1  15      262.90      252.60      8.01 o 
   2   1  15       27.67       18.46      2.53 o 
   3   1  15       28.07       26.90      5.25 o 
   4   1  15       67.24       60.21      5.89 o 
   5   1  15       35.49       34.49      5.17 o 
   6   1  15        3.65       -3.13      4.28 o 
   7   1  15        0.46        4.46      4.11 o 
  -7   2  15        8.53        8.64      4.89 o 
  -6   2  15        8.17       15.36      4.69 o 
  -5   2  15       17.42       13.29      4.47 o 
  -4   2  15        8.27       12.32      3.32 o 
  -3   2  15      125.98      124.66      6.31 o 
  -2   2  15       37.31       41.36      3.66 o 
  -1   2  15      257.05      260.48      7.04 o 
   0   2  15       35.59       41.27      2.49 o 
   1   2  15      256.95      238.03      9.27 o 
   2   2  15       37.23       38.37      4.49 o 
   3   2  15      125.95      139.65     16.10 o 
   4   2  15        8.28       13.22      4.77 o 
   5   2  15       17.41       19.91      5.04 o 
   6   2  15        8.15        2.85      4.45 o 
   7   2  15        8.53       11.60      4.83 o 
  -7   3  15        0.25        9.17      6.41 o 
  -6   3  15        2.91        4.74      4.44 o 
  -5   3  15        3.59        8.93      4.92 o 
  -4   3  15        5.49        1.98      3.01 o 
  -3   3  15      136.18      146.59     10.96 o 
  -2   3  15        3.21        3.29      2.05 o 
  -1   3  15       69.97       75.23      5.39 o 
   0   3  15        7.06        4.90      1.58 o 
   1   3  15       69.88       67.39      4.38 o 
   2   3  15        3.20        3.47      2.35 o 
   3   3  15      136.09      162.52     17.03 o 
   4   3  15        5.53        5.67      4.05 o 
   5   3  15        3.59        0.62      4.45 o 
   6   3  15        2.91        5.47      4.62 o 
   7   3  15        0.25        4.63      4.30 o 
  -7   4  15        2.73       -1.12      4.73 o 
  -6   4  15        5.99        6.26      5.23 o 
  -5   4  15       35.02       39.98     11.22 o 
  -4   4  15        5.72        7.60      3.37 o 
  -3   4  15       50.10       53.61      4.68 o 
  -2   4  15       77.57       73.00      5.42 o 
  -1   4  15       62.02       64.93      3.70 o 
   0   4  15       25.97       23.42      2.38 o 
   1   4  15       61.99       59.36      6.29 o 
   2   4  15       77.56       65.76      5.01 o 
   3   4  15       50.13       53.56      8.25 o 
   4   4  15        5.71        5.08      4.16 o 
   5   4  15       35.00       36.92      5.38 o 
   6   4  15        6.00        4.12      4.12 o 
   7   4  15        2.73        3.45      5.85 o 
  -6   5  15        3.49        2.80      3.85 o 
  -5   5  15       23.04       25.12      4.93 o 
  -4   5  15        0.98        0.90      2.79 o 
  -3   5  15       50.00       61.80      6.59 o 
  -2   5  15       86.55       90.42      8.73 o 
  -1   5  15       71.89       74.15      3.91 o 
   0   5  15      118.32      116.86      6.08 o 
   1   5  15       72.06       78.52      5.50 o 
   2   5  15       86.61       85.20      5.62 o 
   3   5  15       50.03       61.90      5.43 o 
   4   5  15        0.98        1.03      3.93 o 
   5   5  15       22.98       22.30      5.06 o 
   6   5  15        3.50        4.72      3.48 o 
  -6   6  15        0.51       -0.48      3.68 o 
  -5   6  15        1.48       -1.05      3.85 o 
  -4   6  15        6.50        6.67      2.90 o 
  -3   6  15       91.52       87.85      6.93 o 
  -2   6  15      138.95      153.42     13.17 o 
  -1   6  15       47.01       49.47      4.52 o 
   0   6  15      167.34      185.25      9.63 o 
   1   6  15       46.96       46.62      3.91 o 
   2   6  15      138.91      148.60      7.89 o 
   3   6  15       91.38       73.29      7.81 o 
   4   6  15        6.51        7.85      4.12 o 
   5   6  15        1.48        0.08      3.36 o 
   6   6  15        0.51        0.29      3.88 o 
  -6   7  15        1.31        3.53      7.13 o 
  -5   7  15        8.60       11.30      6.01 o 
  -4   7  15        7.75        5.94      2.77 o 
  -3   7  15      100.81      116.53      8.38 o 
  -2   7  15       94.38      122.38      9.08 o 
  -1   7  15      116.12      143.05     11.66 o 
   0   7  15       30.46       36.71     12.90 o 
   1   7  15      116.30      120.51      5.38 o 
   2   7  15       94.45       89.89      5.54 o 
   3   7  15      100.87      103.20      5.70 o 
   4   7  15        7.75        4.95      3.22 o 
   5   7  15        8.63        8.10      3.61 o 
   6   7  15        1.31        1.45      2.41 o 
  -6   8  15        4.31        6.81      5.53 o 
  -5   8  15       12.15       11.30      7.69 o 
  -4   8  15        1.56       -0.34      3.42 o 
  -3   8  15        1.12        0.79      3.09 o 
  -2   8  15        1.19        1.43      2.87 o 
  -1   8  15       14.25       15.82      3.48 o 
   0   8  15        3.49        6.35      3.88 o 
   1   8  15       14.25       13.52      3.18 o 
   2   8  15        1.18        1.60      2.22 o 
   3   8  15        1.13        1.65      1.89 o 
   4   8  15        1.55        0.57      1.78 o 
   5   8  15       12.14       11.04      2.91 o 
   6   8  15        4.32        2.20      4.43 o 
  -5   9  15        7.08        5.43      5.49 o 
  -4   9  15        5.05        7.76      3.39 o 
  -3   9  15       23.81       35.95      4.60 o 
  -2   9  15       57.53       74.21     10.91 o 
  -1   9  15       68.45       76.72     12.62 o 
   0   9  15        1.84        0.48      3.41 o 
   1   9  15       68.50       62.20      5.69 o 
   2   9  15       57.53       52.72      5.19 o 
   3   9  15       23.83       27.69      3.27 o 
   4   9  15        5.05        3.92      2.03 o 
   5   9  15        7.09        5.32      2.50 o 
  -5  10  15        0.24       -0.98      3.97 o 
  -4  10  15        3.80        5.34      3.64 o 
  -3  10  15       18.76       21.48      4.40 o 
  -2  10  15       18.12       21.74      4.50 o 
  -1  10  15       11.10       19.97      5.11 o 
   0  10  15        1.08       -0.80      4.33 o 
   1  10  15       11.07       11.41      3.50 o 
   2  10  15       18.12       15.62      2.93 o 
   3  10  15       18.71       13.39      2.75 o 
   4  10  15        3.80        2.87      2.42 o 
   5  10  15        0.24       -1.66      2.75 o 
  -4  11  15        4.00        2.48      4.18 o 
  -3  11  15       24.29       22.17      4.62 o 
  -2  11  15       45.70       62.40     13.18 o 
  -1  11  15        2.62        0.38      3.65 o 
   0  11  15        2.14        1.63      3.62 o 
   1  11  15        2.59        1.98      3.56 o 
   2  11  15       45.70       39.87      4.29 o 
   3  11  15       24.30       23.06      3.78 o 
   4  11  15        3.99        3.93      2.66 o 
  -4  12  15        7.55       11.91      5.72 o 
  -3  12  15        8.14       13.38      5.42 o 
  -2  12  15        4.82        4.15      5.04 o 
  -1  12  15        4.46        4.75      4.64 o 
   0  12  15      115.21      172.49     25.00 o 
   1  12  15        4.46        7.87      4.85 o 
   2  12  15        4.81        5.53      3.40 o 
   3  12  15        8.13        4.57      3.61 o 
   4  12  15        7.54        6.14      3.62 o 
  -3  13  15       12.40       20.53      5.64 o 
  -2  13  15        2.76       -1.61      4.16 o 
  -1  13  15       11.66       13.65      8.17 o 
   0  13  15       14.13       16.02      4.80 o 
   1  13  15       11.66       12.24      4.62 o 
   2  13  15        2.76        1.29      4.39 o 
   3  13  15       12.39       10.56      3.98 o 
  -2  14  15        2.91        6.66      4.73 o 
  -1  14  15        4.46        7.37      4.21 o 
   0  14  15        4.18        6.12      4.41 o 
   1  14  15        4.47        4.81      4.89 o 
   2  14  15        2.92        5.53      5.93 o 
   0   0  16        6.28        6.90      2.40 o 
   1   0  16       73.45       64.50      3.40 o 
   2   0  16       11.98        7.75      2.49 o 
   3   0  16       78.69       78.95      4.75 o 
   4   0  16        9.96        9.68      8.73 o 
   5   0  16        9.32        4.07      3.97 o 
   6   0  16        0.35        0.11      4.13 o 
   7   0  16        0.81        4.23      5.51 o 
  -7   1  16        0.31        2.61      3.90 o 
  -6   1  16        3.31        4.85      3.68 o 
  -5   1  16        0.67       -1.32      4.81 o 
  -4   1  16        0.46       -4.20      4.27 o 
  -3   1  16        3.30        4.53      2.62 o 
  -2   1  16       99.70      106.23      4.91 o 
  -1   1  16       98.00       99.34      4.54 o 
   0   1  16        1.84        6.28      1.78 o 
   1   1  16       98.09      103.27      5.35 o 
   2   1  16       99.70      107.14      4.67 o 
   3   1  16        3.31        6.50      3.46 o 
   4   1  16        0.46        1.74      3.58 o 
   5   1  16        0.67        2.10      4.31 o 
   6   1  16        3.30        3.59      3.81 o 
   7   1  16        0.31        2.02      4.40 o 
  -7   2  16        0.61        7.53      5.65 o 
  -6   2  16        1.91       -0.41      3.48 o 
  -5   2  16        0.85        5.62      4.04 o 
  -4   2  16      202.25      213.13      8.33 o 
  -3   2  16       28.86       27.84      4.24 o 
  -2   2  16      102.41       89.93      5.88 o 
  -1   2  16       70.51       72.46      3.36 o 
   0   2  16      457.89      472.62     12.68 o 
   1   2  16       70.66       69.15      4.47 o 
   2   2  16      102.17       82.50      9.45 o 
   3   2  16       28.87       31.07      4.60 o 
   4   2  16      202.29      194.34     19.47 o 
   5   2  16        0.86       -0.14      3.57 o 
   6   2  16        1.91       -1.00      3.68 o 
   7   2  16        0.60        2.70      4.48 o 
  -6   3  16        1.53        0.83      3.77 o 
  -5   3  16        9.48        9.72      4.31 o 
  -4   3  16       18.92       26.25      4.02 o 
  -3   3  16        9.46       10.39      2.97 o 
  -2   3  16       49.60       44.09      3.29 o 
  -1   3  16       48.45       42.07      3.24 o 
   0   3  16       29.88       31.94      2.50 o 
   1   3  16       48.49       40.85      2.83 o 
   2   3  16       49.57       43.94      4.64 o 
   3   3  16        9.47        9.81      3.17 o 
   4   3  16       18.91       26.53      5.29 o 
   5   3  16        9.47       13.01      4.64 o 
   6   3  16        1.54        4.34      3.97 o 
  -6   4  16        2.43        2.64      5.15 o 
  -5   4  16        3.02        6.96      3.72 o 
  -4   4  16        3.21        2.79      3.57 o 
  -3   4  16      200.67      225.32     10.54 o 
  -2   4  16      193.58      206.25     22.41 o 
  -1   4  16      160.55      180.63      9.86 o 
   0   4  16       57.60       45.10      2.87 o 
   1   4  16      160.53      148.42     11.19 o 
   2   4  16      193.50      179.01      7.94 o 
   3   4  16      200.72      235.05     17.15 o 
   4   4  16        3.23       -0.18      3.37 o 
   5   4  16        3.02        6.45      3.90 o 
   6   4  16        2.42        2.64      4.23 o 
  -6   5  16        1.49        4.92      5.18 o 
  -5   5  16        2.83        5.38      5.01 o 
  -4   5  16       42.10       36.29      4.36 o 
  -3   5  16       42.71       39.12      4.42 o 
  -2   5  16       63.46       71.28      4.38 o 
  -1   5  16       98.67      100.82      9.39 o 
   0   5  16       60.87       62.23      4.24 o 
   1   5  16       98.75       90.36      6.09 o 
   2   5  16       63.46       71.76      5.54 o 
   3   5  16       42.60       43.62      5.34 o 
   4   5  16       42.10       43.36      8.01 o 
   5   5  16        2.81       -0.32      3.89 o 
   6   5  16        1.49       -1.02      3.23 o 
  -6   6  16        5.78       11.26      5.83 o 
  -5   6  16        2.89       -0.80      4.81 o 
  -4   6  16       39.14       39.21      4.76 o 
  -3   6  16       30.09       32.91      3.67 o 
  -2   6  16       50.20       63.94      6.35 o 
  -1   6  16        2.09       -0.29      2.32 o 
   0   6  16        0.01       -1.98      1.98 o 
   1   6  16        2.09        2.46      2.50 o 
   2   6  16       50.15       65.19      5.61 o 
   3   6  16       30.12       36.42      5.06 o 
   4   6  16       39.10       34.60      5.37 o 
   5   6  16        2.91        4.41      2.99 o 
   6   6  16        5.78        2.79      5.06 o 
  -6   7  16        1.37       -1.20      7.13 o 
  -5   7  16        3.19        0.04      4.19 o 
  -4   7  16        2.23       -0.15      2.81 o 
  -3   7  16       11.74       11.26      3.03 o 
  -2   7  16       33.97       34.39      4.25 o 
  -1   7  16       13.30       16.07      3.10 o 
   0   7  16        4.57       -1.23      2.54 o 
   1   7  16       13.31       12.20      2.84 o 
   2   7  16       33.93       33.96      3.87 o 
   3   7  16       11.73        8.91      3.47 o 
   4   7  16        2.23        3.52      2.96 o 
   5   7  16        3.19       -0.14      3.50 o 
   6   7  16        1.36       -0.07      2.67 o 
  -5   8  16        2.53        4.41      6.01 o 
  -4   8  16        0.56       -2.02      4.33 o 
  -3   8  16        3.25        3.62      3.28 o 
  -2   8  16      117.69      140.57     14.68 o 
  -1   8  16       22.24       23.64      3.95 o 
   0   8  16       46.45       50.26      9.13 o 
   1   8  16       22.25       16.41      3.03 o 
   2   8  16      117.67      104.59      5.79 o 
   3   8  16        3.26        4.41      2.37 o 
   4   8  16        0.57        0.02      2.29 o 
   5   8  16        2.53        4.30      2.31 o 
  -5   9  16        2.34        1.84      7.13 o 
  -4   9  16       11.17       14.47      5.42 o 
  -3   9  16       18.91       22.87      4.94 o 
  -2   9  16       31.52       28.25      4.74 o 
  -1   9  16        4.46        5.29      4.33 o 
   0   9  16        0.00       -3.11      3.76 o 
   1   9  16        4.46        4.65      3.56 o 
   2   9  16       31.51       25.08      3.36 o 
   3   9  16       18.95       18.97      2.91 o 
   4   9  16       11.17        8.28      2.59 o 
   5   9  16        2.34        1.02      2.49 o 
  -5  10  16        0.59        1.96      4.94 o 
  -4  10  16        3.33        2.40      7.37 o 
  -3  10  16       28.14       33.85      5.00 o 
  -2  10  16        7.25       13.93      4.59 o 
  -1  10  16       21.54       25.11      5.50 o 
   0  10  16       23.79       22.23      5.14 o 
   1  10  16       21.57       11.97      4.46 o 
   2  10  16        7.27        8.48      2.62 o 
   3  10  16       28.14       17.40      3.60 o 
   4  10  16        3.33        3.79      2.45 o 
   5  10  16        0.59        0.59      3.00 o 
  -4  11  16       17.89       29.95      5.44 o 
  -3  11  16       12.03       15.02      4.01 o 
  -2  11  16       13.76       18.00      4.66 o 
  -1  11  16       12.76       18.11      5.29 o 
   0  11  16        0.12        0.30      3.16 o 
   1  11  16       12.74       11.85      4.13 o 
   2  11  16       13.76       12.65      3.79 o 
   3  11  16       12.01       11.99      3.23 o 
   4  11  16       17.89       18.14      4.14 o 
  -3  12  16       28.28       38.53      6.88 o 
  -2  12  16       10.13        7.79      4.73 o 
  -1  12  16       23.72       37.93      6.37 o 
   0  12  16        5.89        8.97      7.73 o 
   1  12  16       23.73       30.17      5.44 o 
   2  12  16       10.14       10.51      4.91 o 
   3  12  16       28.28       24.77      5.57 o 
  -3  13  16        3.21        4.97      8.65 o 
  -2  13  16        0.48        1.39      5.41 o 
  -1  13  16       23.53       23.73      5.41 o 
   0  13  16        0.13       -1.58      3.57 o 
   1  13  16       23.54       18.42      4.96 o 
   2  13  16        0.48       -0.86      3.86 o 
   3  13  16        3.20        0.36      2.72 o 
  -1  14  16        5.55        7.13      5.17 o 
   0  14  16        1.38       -3.03      4.72 o 
   1  14  16        5.55        8.27      4.62 o 
   1   0  17        0.83        0.01      2.05 o 
   2   0  17       52.20       46.38      3.66 o 
   3   0  17       41.03       34.02      4.39 o 
   4   0  17        0.12        0.44      4.06 o 
   5   0  17        2.66        2.97      3.82 o 
   6   0  17        0.98        2.68      4.37 o 
  -6   1  17        1.27       -2.93      3.62 o 
  -5   1  17        4.21        3.82      4.11 o 
  -4   1  17       51.87       59.02      7.33 o 
  -3   1  17        2.46        1.99      2.52 o 
  -2   1  17       94.05       98.69      8.93 o 
  -1   1  17      539.18      506.42     24.38 o 
   0   1  17       90.58       82.76      3.50 o 
   1   1  17      539.42      505.84     17.54 o 
   2   1  17       93.88       96.52      5.47 o 
   3   1  17        2.46        5.72      3.52 o 
   4   1  17       51.88       54.67      6.20 o 
   5   1  17        4.19       -0.75      4.20 o 
   6   1  17        1.27       -1.23      3.67 o 
  -6   2  17        1.71       -1.47      5.81 o 
  -5   2  17        3.23        5.27      3.97 o 
  -4   2  17        6.59       12.52      4.54 o 
  -3   2  17       70.73       76.27      5.09 o 
  -2   2  17       41.90       41.91      3.63 o 
  -1   2  17      167.28      180.33      8.54 o 
   0   2  17       15.94       18.89      2.54 o 
   1   2  17      167.31      171.50      5.39 o 
   2   2  17       41.82       52.13      5.34 o 
   3   2  17       70.68       77.69      6.77 o 
   4   2  17        6.59        5.19      3.63 o 
   5   2  17        3.23        2.43      5.13 o 
   6   2  17        1.71        3.11      4.12 o 
  -6   3  17        3.72        1.57      4.43 o 
  -5   3  17        7.22        3.42      3.59 o 
  -4   3  17       44.07       54.44      7.34 o 
  -3   3  17       18.77       17.75      3.82 o 
  -2   3  17      397.06      424.43     29.96 o 
  -1   3  17       15.29       15.53      3.24 o 
   0   3  17       16.24       12.30      2.09 o 
   1   3  17       15.29       14.58      2.20 o 
   2   3  17      397.29      435.78     12.55 o 
   3   3  17       18.77       20.72      4.53 o 
   4   3  17       44.20       57.39      8.69 o 
   5   3  17        7.23        4.57      4.61 o 
   6   3  17        3.71       10.19      5.17 o 
  -6   4  17        1.62        2.47      4.27 o 
  -5   4  17        2.42       -0.05      8.61 o 
  -4   4  17       20.71       14.66      3.52 o 
  -3   4  17       76.11       77.32      6.29 o 
  -2   4  17       40.51       42.04      3.65 o 
  -1   4  17       19.33       16.73      2.60 o 
   0   4  17        8.48        4.23      2.08 o 
   1   4  17       19.34       20.17      4.89 o 
   2   4  17       40.48       42.77      4.54 o 
   3   4  17       76.03       85.18      6.74 o 
   4   4  17       20.71       17.18      4.81 o 
   5   4  17        2.42       -1.08      3.64 o 
   6   4  17        1.63        4.72      5.20 o 
  -6   5  17        0.42       -3.58      4.22 o 
  -5   5  17       15.51       20.52      4.24 o 
  -4   5  17       15.85       14.31      3.63 o 
  -3   5  17       52.66       53.30      4.85 o 
  -2   5  17        6.88        8.32      2.79 o 
  -1   5  17      128.23      121.67      9.64 o 
   0   5  17       17.73       10.75      2.34 o 
   1   5  17      128.36      125.44      6.93 o 
   2   5  17        6.88       11.93      3.57 o 
   3   5  17       52.64       51.33     13.38 o 
   4   5  17       15.85       16.66      4.38 o 
   5   5  17       15.45       18.42      5.15 o 
   6   5  17        0.43        2.28      4.01 o 
  -6   6  17        3.37        7.09      4.97 o 
  -5   6  17        1.95        1.85      3.82 o 
  -4   6  17       28.63       26.17      4.05 o 
  -3   6  17        0.54        3.25      3.11 o 
  -2   6  17       15.26       11.72      3.77 o 
  -1   6  17       88.27       87.15      6.73 o 
   0   6  17       69.28       57.57      5.10 o 
   1   6  17       88.32       89.52      9.29 o 
   2   6  17       15.25       14.36      3.71 o 
   3   6  17        0.53       -0.49      3.66 o 
   4   6  17       28.64       27.99      4.51 o 
   5   6  17        1.95        4.10      4.43 o 
   6   6  17        3.37        7.36      3.89 o 
  -5   7  17        8.27       10.50      7.85 o 
  -4   7  17        9.63        8.62      3.47 o 
  -3   7  17       56.87       56.16      5.43 o 
  -2   7  17        4.71        5.59      2.43 o 
  -1   7  17       42.18       40.77      4.21 o 
   0   7  17        0.34       -1.46      3.41 o 
   1   7  17       42.23       36.89      6.68 o 
   2   7  17        4.72        9.36      3.12 o 
   3   7  17       56.83       52.37      4.79 o 
   4   7  17        9.65        6.50      3.01 o 
   5   7  17        8.28       10.89      4.31 o 
   6   7  17        2.39        0.79      4.33 o 
  -5   8  17        2.92       -3.93      7.53 o 
  -4   8  17        1.76        7.74      5.20 o 
  -3   8  17        0.76       -3.53      3.53 o 
  -2   8  17       16.45       19.10      4.26 o 
  -1   8  17        4.48        0.68      3.38 o 
   0   8  17        3.94        8.77      3.70 o 
   1   8  17        4.49        0.11      3.09 o 
   2   8  17       16.46       15.64      3.34 o 
   3   8  17        0.77        0.13      2.19 o 
   4   8  17        1.76        1.88      2.11 o 
   5   8  17        2.92        2.54      2.55 o 
  -5   9  17        1.86        4.41      5.53 o 
  -4   9  17        5.10        7.17      4.65 o 
  -3   9  17       18.28       18.45      4.35 o 
  -2   9  17       43.91       46.96      4.96 o 
  -1   9  17        8.62        6.88      3.52 o 
   0   9  17       17.77        9.10      4.89 o 
   1   9  17        8.62       11.03      3.48 o 
   2   9  17       44.04       47.17      5.78 o 
   3   9  17       18.27       12.94      2.93 o 
   4   9  17        5.08        6.01      2.54 o 
   5   9  17        1.85        1.60      2.46 o 
  -4  10  17       13.01       17.42      5.28 o 
  -3  10  17        1.41       -1.48      4.09 o 
  -2  10  17       25.00       40.95      9.57 o 
  -1  10  17        4.04        4.27      3.43 o 
   0  10  17        7.04        6.75      4.40 o 
   1  10  17        4.03        4.08      3.35 o 
   2  10  17       25.01       27.48      3.87 o 
   3  10  17        1.41        1.50      2.55 o 
   4  10  17       13.02       11.69      2.75 o 
  -4  11  17        2.97        3.68      4.33 o 
  -3  11  17       12.42       16.36      4.59 o 
  -2  11  17        7.34        7.06      4.43 o 
  -1  11  17        0.46       -4.32      5.09 o 
   0  11  17        2.26        4.74      4.21 o 
   1  11  17        0.45       -0.57      3.44 o 
   2  11  17        7.33        2.80      4.29 o 
   3  11  17       12.43       11.47      2.83 o 
   4  11  17        2.96        2.80      2.68 o 
  -3  12  17        0.81       -1.47      4.70 o 
  -2  12  17        4.77       11.49      5.49 o 
  -1  12  17        0.36        4.47      4.10 o 
   0  12  17       23.00       27.21      5.63 o 
   1  12  17        0.36       -0.67      3.93 o 
   2  12  17        4.78        3.90      3.58 o 
   3  12  17        0.81        3.04      2.97 o 
  -2  13  17       15.76       16.92      5.46 o 
  -1  13  17        0.41        0.95      4.16 o 
   0  13  17        0.58       12.58      5.42 o 
   1  13  17        0.40        2.48      3.90 o 
   2  13  17       15.79       18.89      5.62 o 
   0  14  17        3.09        3.85      6.97 o 
   0   0  18      768.10      744.70     13.73 o 
   1   0  18       79.04       60.58      3.57 o 
   2   0  18       13.97       14.06      2.72 o 
   3   0  18       22.67       19.64      4.05 o 
   4   0  18       14.06       13.96      8.97 o 
   5   0  18       19.99       21.95      6.45 o 
   6   0  18        1.17        4.75      3.85 o 
  -6   1  18        0.96        3.17      4.50 o 
  -5   1  18        1.23       -2.35      4.45 o 
  -4   1  18        1.49        3.80      3.64 o 
  -3   1  18       87.09       85.45      5.31 o 
  -2   1  18      136.12      130.48      9.22 o 
  -1   1  18       34.83       39.64      3.50 o 
   0   1  18       10.33       11.78      1.90 o 
   1   1  18       34.82       44.15      3.31 o 
   2   1  18      136.20      136.09     11.76 o 
   3   1  18       87.00       86.16     15.38 o 
   4   1  18        1.49        4.34      4.45 o 
   5   1  18        1.23       -1.91      3.57 o 
   6   1  18        0.96        1.47      6.41 o 
  -6   2  18        1.13        1.53      4.22 o 
  -5   2  18        1.24        2.38      4.05 o 
  -4   2  18       12.91       17.43     10.38 o 
  -3   2  18      210.08      219.63     28.03 o 
  -2   2  18      230.73      211.34     19.20 o 
  -1   2  18      183.60      179.26      9.02 o 
   0   2  18       39.34       33.73      2.61 o 
   1   2  18      183.64      172.82      7.23 o 
   2   2  18      230.85      221.84     14.38 o 
   3   2  18      210.14      219.78     23.60 o 
   4   2  18       12.95       12.43      4.20 o 
   5   2  18        1.23        4.53      3.54 o 
   6   2  18        1.13        2.25      3.61 o 
  -6   3  18        0.45        2.20      5.14 o 
  -5   3  18        8.37        5.85      4.31 o 
  -4   3  18        1.20        3.72      3.50 o 
  -3   3  18        9.00       13.12      3.26 o 
  -2   3  18      179.65      185.47      8.97 o 
  -1   3  18       10.49       11.63      2.26 o 
   0   3  18        0.19        0.44      2.80 o 
   1   3  18       10.49       13.20      2.27 o 
   2   3  18      179.51      199.87      9.11 o 
   3   3  18        9.00        8.07      4.25 o 
   4   3  18        1.20        1.12      3.71 o 
   5   3  18        8.36        9.03      4.41 o 
   6   3  18        0.45        8.97      8.33 o 
  -6   4  18        0.13        5.94      4.58 o 
  -5   4  18        1.01        0.35      5.81 o 
  -4   4  18        9.98       11.06      3.50 o 
  -3   4  18       27.46       25.09      3.99 o 
  -2   4  18       57.77       61.41      8.72 o 
  -1   4  18       51.20       50.29      3.56 o 
   0   4  18      244.27      242.31     18.26 o 
   1   4  18       51.30       46.85      4.66 o 
   2   4  18       57.69       48.40     10.34 o 
   3   4  18       27.43       34.89      5.02 o 
   4   4  18        9.96       11.90      4.22 o 
   5   4  18        1.02        0.00      3.69 o 
   6   4  18        0.13       -1.80      4.01 o 
  -6   5  18        0.17        1.02      5.15 o 
  -5   5  18        7.02        9.04      3.90 o 
  -4   5  18       16.84       23.50      4.05 o 
  -3   5  18       21.31       22.22      3.69 o 
  -2   5  18       25.52       20.44      2.89 o 
  -1   5  18       64.04       65.53      4.14 o 
   0   5  18       97.73      102.62      5.03 o 
   1   5  18       64.10       55.75      5.25 o 
   2   5  18       25.50       18.44      3.84 o 
   3   5  18       21.36       18.77      4.36 o 
   4   5  18       16.84       23.30      7.93 o 
   5   5  18        7.04        3.61      3.97 o 
   6   5  18        0.17        1.89      5.25 o 
  -6   6  18        3.40       -1.20      8.17 o 
  -5   6  18        1.50       -1.61      3.96 o 
  -4   6  18        6.45        2.85      3.06 o 
  -3   6  18       16.48       17.41      4.11 o 
  -2   6  18       76.45       67.37      8.21 o 
  -1   6  18       34.95       28.62      3.57 o 
   0   6  18        3.76        5.39      3.20 o 
   1   6  18       34.95       30.08      5.57 o 
   2   6  18       76.49       65.45      6.16 o 
   3   6  18       16.49       19.54      4.11 o 
   4   6  18        6.46        8.43      3.58 o 
   5   6  18        1.49       -0.57      3.41 o 
   6   6  18        3.40        3.08      3.86 o 
  -5   7  18        6.51        7.06      3.94 o 
  -4   7  18        7.40        3.81      3.12 o 
  -3   7  18        9.78        9.05      3.45 o 
  -2   7  18        5.08        6.33      2.55 o 
  -1   7  18        8.48        7.03      2.96 o 
   0   7  18        0.01        1.79      3.65 o 
   1   7  18        8.47        8.17      3.65 o 
   2   7  18        5.08        2.01      2.97 o 
   3   7  18        9.79       10.28      3.20 o 
   4   7  18        7.41        8.24      3.21 o 
   5   7  18        6.52        7.20      3.77 o 
  -5   8  18        0.90        3.28      5.85 o 
  -4   8  18        3.61        1.70      4.27 o 
  -3   8  18       28.81       30.01      5.96 o 
  -2   8  18       32.66       38.05      4.93 o 
  -1   8  18       19.06       13.13      4.16 o 
   0   8  18       16.47       26.61      9.25 o 
   1   8  18       19.06       15.74      4.03 o 
   2   8  18       32.60       28.83      3.77 o 
   3   8  18       28.84       35.25      5.34 o 
   4   8  18        3.59        5.79      2.83 o 
   5   8  18        0.90        1.95      2.28 o 
  -5   9  18        0.53       -2.96      7.77 o 
  -4   9  18        0.46        3.58      5.09 o 
  -3   9  18       18.43       27.88      4.78 o 
  -2   9  18        4.96       10.25      4.40 o 
  -1   9  18        3.37        1.83      4.34 o 
   0   9  18        0.85        0.74      3.58 o 
   1   9  18        3.38        3.62      3.02 o 
   2   9  18        4.96        8.95      2.85 o 
   3   9  18       18.47       13.38      3.25 o 
   4   9  18        0.46        2.23      2.29 o 
   5   9  18        0.53        0.80      3.10 o 
  -4  10  18        6.40        3.56      5.50 o 
  -3  10  18       12.30       11.99      4.63 o 
  -2  10  18       15.59       22.13      5.97 o 
  -1  10  18       10.07       13.50      5.02 o 
   0  10  18        2.31        3.35      4.39 o 
   1  10  18       10.06        9.39      3.94 o 
   2  10  18       15.60       17.15      4.95 o 
   3  10  18       12.31       10.26      3.30 o 
   4  10  18        6.41        9.94      3.36 o 
  -3  11  18       20.80       31.40      6.90 o 
  -2  11  18        1.40        5.34      5.10 o 
  -1  11  18        3.54        7.48      4.51 o 
   0  11  18       14.68       15.55      4.87 o 
   1  11  18        3.54        3.26      4.58 o 
   2  11  18        1.40       -0.30      4.19 o 
   3  11  18       20.77       17.04      5.04 o 
  -3  12  18        4.42        5.70      4.99 o 
  -2  12  18        8.12       10.66      4.78 o 
  -1  12  18        0.72        1.34      5.00 o 
   0  12  18        0.32        0.74      4.87 o 
   1  12  18        0.72        3.56      4.75 o 
   2  12  18        8.14        6.80      4.99 o 
   3  12  18        4.42       10.47      4.93 o 
  -2  13  18        0.78       -2.00      6.49 o 
  -1  13  18        8.72       13.34      5.13 o 
   0  13  18        1.36        5.11      6.89 o 
   1  13  18        8.72        7.89      5.41 o 
   2  13  18        0.78        5.13      6.25 o 
   1   0  19        9.65        9.23      2.64 o 
   2   0  19      132.55      127.06     11.06 o 
   3   0  19       90.38       89.41      7.18 o 
   4   0  19        1.04        1.44      4.59 o 
   5   0  19        9.51       14.84      4.91 o 
   6   0  19        1.07        3.75      4.21 o 
  -6   1  19        2.35        2.08      5.41 o 
  -5   1  19       14.84       16.09      5.55 o 
  -4   1  19       25.30       22.11      4.56 o 
  -3   1  19       64.60       71.58      7.83 o 
  -2   1  19      133.22      126.37      5.68 o 
  -1   1  19      161.36      156.80      7.86 o 
   0   1  19      147.07      141.48      4.85 o 
   1   1  19      161.54      155.37      5.65 o 
   2   1  19      133.38      127.94      5.50 o 
   3   1  19       64.61       84.44      7.28 o 
   4   1  19       25.27       23.03      4.61 o 
   5   1  19       14.81       21.54      5.18 o 
   6   1  19        2.35        2.90      5.21 o 
  -6   2  19        5.02        9.99      5.16 o 
  -5   2  19        4.22       -3.36      4.92 o 
  -4   2  19       11.03       10.37      5.30 o 
  -3   2  19       94.06       91.15      5.78 o 
  -2   2  19        8.03        6.56      3.12 o 
  -1   2  19      187.74      183.89     13.01 o 
   0   2  19        0.58        0.27      2.62 o 
   1   2  19      187.79      184.94      6.98 o 
   2   2  19        8.05       10.42      3.29 o 
   3   2  19       94.00       90.88     12.42 o 
   4   2  19       11.05       12.93      5.25 o 
   5   2  19        4.22        4.93      6.57 o 
   6   2  19        5.04        3.87      4.60 o 
  -6   3  19        3.08        4.62      5.60 o 
  -5   3  19        5.50        1.97      5.49 o 
  -4   3  19        2.11        3.71      3.52 o 
  -3   3  19       18.44       14.16      3.19 o 
  -2   3  19      194.89      199.78      9.45 o 
  -1   3  19       89.24       89.19      4.23 o 
   0   3  19       79.32       76.05      4.33 o 
   1   3  19       89.22       80.58      6.31 o 
   2   3  19      195.03      212.44      9.51 o 
   3   3  19       18.42       14.49      4.09 o 
   4   3  19        2.09        1.50      3.17 o 
   5   3  19        5.50        2.97      4.29 o 
   6   3  19        3.08        5.25      4.52 o 
  -6   4  19        1.38       -0.80      4.23 o 
  -5   4  19        5.94        5.44      4.46 o 
  -4   4  19        5.10        6.78      3.36 o 
  -3   4  19       30.10       31.57      4.47 o 
  -2   4  19        0.93       -0.05      2.52 o 
  -1   4  19       14.03       19.86      2.85 o 
   0   4  19       21.99       24.65      3.13 o 
   1   4  19       14.01       13.57      3.32 o 
   2   4  19        0.93        1.22      4.21 o 
   3   4  19       30.06       36.31      5.02 o 
   4   4  19        5.11        4.04      3.75 o 
   5   4  19        5.94        7.89      5.04 o 
   6   4  19        1.39       -3.31      4.02 o 
  -5   5  19        0.76       -0.46      5.07 o 
  -4   5  19       16.69       11.58      3.75 o 
  -3   5  19       27.51       22.87      4.20 o 
  -2   5  19        6.15        1.99      2.84 o 
  -1   5  19        9.49        9.38      2.87 o 
   0   5  19        3.56        2.91      2.19 o 
   1   5  19        9.56        8.88      3.11 o 
   2   5  19        6.14        3.20      2.83 o 
   3   5  19       27.54       30.12      5.07 o 
   4   5  19       16.68       16.82      7.09 o 
   5   5  19        0.76        2.15      4.08 o 
   6   5  19        0.01       -2.16      6.81 o 
  -5   6  19        1.62        1.84      4.13 o 
  -4   6  19        2.79       -0.18      3.26 o 
  -3   6  19        7.63        7.49      3.08 o 
  -2   6  19        2.45       -1.30      2.34 o 
  -1   6  19        3.78        3.96      2.89 o 
   0   6  19        1.44        3.90      3.17 o 
   1   6  19        3.76        2.65      6.09 o 
   2   6  19        2.44       -0.22      3.62 o 
   3   6  19        7.67        9.52      3.44 o 
   4   6  19        2.80       -0.44      3.09 o 
   5   6  19        1.62       -0.35      3.83 o 
  -5   7  19       14.14       13.66      4.72 o 
  -4   7  19        1.81       -0.17      3.96 o 
  -3   7  19       52.39       41.48      8.01 o 
  -2   7  19       11.58       10.05      2.73 o 
  -1   7  19        4.00       -2.07      3.90 o 
   0   7  19        7.72        5.38      3.68 o 
   1   7  19        3.98        3.71      3.02 o 
   2   7  19       11.56        9.52      3.79 o 
   3   7  19       52.41       49.80      6.64 o 
   4   7  19        1.80        2.75      3.42 o 
   5   7  19       14.12       14.80      4.28 o 
  -5   8  19        2.08        2.07      5.21 o 
  -4   8  19        7.30       10.93      5.49 o 
  -3   8  19       16.94       20.55      5.52 o 
  -2   8  19       38.20       46.14      4.98 o 
  -1   8  19        2.67       -0.34      4.19 o 
   0   8  19       63.98       75.46     17.71 o 
   1   8  19        2.67       -2.38      2.97 o 
   2   8  19       38.19       36.30      4.47 o 
   3   8  19       16.93       19.97      3.91 o 
   4   8  19        7.31        4.88      2.59 o 
   5   8  19        2.08       -0.61      2.53 o 
  -4   9  19        8.18        9.40      4.94 o 
  -3   9  19        6.21        8.18      4.69 o 
  -2   9  19       25.85       30.21      5.93 o 
  -1   9  19        5.64        3.31      3.55 o 
   0   9  19        3.90        7.41      3.99 o 
   1   9  19        5.62        1.02      3.19 o 
   2   9  19       25.90       28.38      4.98 o 
   3   9  19        6.19        4.30      2.59 o 
   4   9  19        8.16        5.90      2.65 o 
  -4  10  19        4.65        9.33      7.73 o 
  -3  10  19        1.93        4.19      4.59 o 
  -2  10  19        2.14        6.10      4.40 o 
  -1  10  19        3.10        5.49      3.81 o 
   0  10  19        0.37        2.85      3.26 o 
   1  10  19        3.10        2.81      6.41 o 
   2  10  19        2.14        0.96      3.77 o 
   3  10  19        1.92        4.28      3.13 o 
   4  10  19        4.64        4.88      3.77 o 
  -3  11  19        5.49        5.85      4.24 o 
  -2  11  19        5.97        7.70      5.38 o 
  -1  11  19       16.56       33.48      8.29 o 
   0  11  19        2.61        5.82      8.09 o 
   1  11  19       16.61       31.82     12.58 o 
   2  11  19        5.96        9.49      4.38 o 
   3  11  19        5.50        7.15      4.02 o 
  -2  12  19        2.27        5.58      4.84 o 
  -1  12  19        1.44       -2.21      3.79 o 
   0  12  19       14.30       20.60      6.10 o 
   1  12  19        1.44        0.95      4.77 o 
   2  12  19        2.26        7.58      4.63 o 
  -1  13  19       11.33       13.22      4.77 o 
   0  13  19        0.34        1.39      4.14 o 
   1  13  19       11.33       11.62      6.17 o 
   0   0  20      199.86      195.51      8.89 o 
   1   0  20      278.08      293.62     10.72 o 
   2   0  20       22.96       28.60      3.61 o 
   3   0  20        1.36        4.58      3.94 o 
   4   0  20        5.28        7.39      4.69 o 
   5   0  20       18.57       21.56      5.94 o 
   6   0  20        8.27       16.02      6.57 o 
  -6   1  20        1.28        1.51      4.55 o 
  -5   1  20        1.83        0.03      4.22 o 
  -4   1  20        6.55       15.32      4.66 o 
  -3   1  20       75.10       77.14      7.01 o 
  -2   1  20      265.72      279.71     16.09 o 
  -1   1  20       25.41       24.17      3.28 o 
   0   1  20       97.43       86.64      5.43 o 
   1   1  20       25.45       26.38      3.07 o 
   2   1  20      265.76      280.58     16.58 o 
   3   1  20       75.04       82.69      7.42 o 
   4   1  20        6.55        4.46      3.86 o 
   5   1  20        1.83       -2.94      4.79 o 
   6   1  20        1.28       -0.69      3.65 o 
  -6   2  20        0.10        2.89      4.59 o 
  -5   2  20        0.34       -2.80      4.96 o 
  -4   2  20       17.31       21.84      4.69 o 
  -3   2  20       28.88       23.24      3.70 o 
  -2   2  20       54.67       47.97      4.33 o 
  -1   2  20       87.73       93.51      5.80 o 
   0   2  20       19.19       13.95      2.83 o 
   1   2  20       87.72       84.71      9.48 o 
   2   2  20       54.60       54.17     11.50 o 
   3   2  20       28.87       27.36      5.38 o 
   4   2  20       17.28       23.00      5.64 o 
   5   2  20        0.35        0.89      4.17 o 
   6   2  20        0.10       -0.97      5.27 o 
  -6   3  20        3.88       -2.64      8.57 o 
  -5   3  20        0.65        4.02      4.58 o 
  -4   3  20       21.36       24.55      5.51 o 
  -3   3  20        1.89        2.89      3.03 o 
  -2   3  20        1.32        3.46      3.08 o 
  -1   3  20       38.10       41.25      3.91 o 
   0   3  20       62.97       55.13      3.92 o 
   1   3  20       38.09       34.85      7.69 o 
   2   3  20        1.33        6.47      4.06 o 
   3   3  20        1.89        3.16      4.33 o 
   4   3  20       21.35       26.91      5.66 o 
   5   3  20        0.64       -1.95      3.96 o 
   6   3  20        3.89        4.17      6.09 o 
  -5   4  20        2.08       -1.21      4.32 o 
  -4   4  20       18.27       20.87      4.42 o 
  -3   4  20       59.57       49.75      7.10 o 
  -2   4  20       55.30       47.16      4.28 o 
  -1   4  20        5.83        6.29      2.83 o 
   0   4  20      257.81      239.22     13.56 o 
   1   4  20        5.86        0.24      3.59 o 
   2   4  20       55.25       56.89      6.16 o 
   3   4  20       59.52       55.41      6.39 o 
   4   4  20       18.28       18.51      4.84 o 
   5   4  20        2.08        6.95      3.96 o 
  -5   5  20        2.57        7.96      4.71 o 
  -4   5  20        5.65        3.81      3.35 o 
  -3   5  20       15.16       13.83      3.98 o 
  -2   5  20        9.23        8.71      3.37 o 
  -1   5  20       18.32       19.25      3.41 o 
   0   5  20       22.13       20.94      6.13 o 
   1   5  20       18.35       12.53      3.74 o 
   2   5  20        9.22        5.41      3.81 o 
   3   5  20       15.11       16.65      4.56 o 
   4   5  20        5.65        7.17      4.69 o 
   5   5  20        2.56        4.97      4.33 o 
  -5   6  20        5.86        4.79      3.51 o 
  -4   6  20        1.01        0.60      3.80 o 
  -3   6  20        8.41        2.83      2.96 o 
  -2   6  20        0.62       -0.67      2.90 o 
  -1   6  20       30.14       32.14      5.12 o 
   0   6  20       16.92       15.53      3.68 o 
   1   6  20       30.09       29.58      5.15 o 
   2   6  20        0.63       -1.01      2.89 o 
   3   6  20        8.41        5.97      3.63 o 
   4   6  20        1.02        1.79      3.72 o 
   5   6  20        5.84        9.40      4.34 o 
  -5   7  20        2.14        3.40      3.92 o 
  -4   7  20        4.62        1.70      3.67 o 
  -3   7  20        2.13        1.98      4.07 o 
  -2   7  20        8.30        8.80      3.85 o 
  -1   7  20        8.44        7.25      4.46 o 
   0   7  20       47.34       44.89      5.55 o 
   1   7  20        8.43       11.09      3.78 o 
   2   7  20        8.33        7.81      3.71 o 
   3   7  20        2.14        1.06      3.33 o 
   4   7  20        4.63        4.08      3.22 o 
   5   7  20        2.14        4.63      3.60 o 
  -4   8  20       22.62       21.21      6.85 o 
  -3   8  20       10.12       13.68      4.71 o 
  -2   8  20       22.23       27.53      4.77 o 
  -1   8  20        4.39        8.16      4.61 o 
   0   8  20        1.19        0.58      3.02 o 
   1   8  20        4.38        6.44      3.69 o 
   2   8  20       22.20       20.10      4.21 o 
   3   8  20       10.13        8.55      3.52 o 
   4   8  20       22.57       24.15      4.02 o 
  -4   9  20       12.57       13.75      5.20 o 
  -3   9  20       10.02       10.69      4.69 o 
  -2   9  20        0.91        0.31      3.43 o 
  -1   9  20        1.24       -3.92      4.52 o 
   0   9  20        6.11        6.32      4.54 o 
   1   9  20        1.23        2.58      3.44 o 
   2   9  20        0.91       -0.73      6.65 o 
   3   9  20       10.03        8.67      3.28 o 
   4   9  20       12.55       11.80      3.41 o 
  -3  10  20       11.50        9.29      6.17 o 
  -2  10  20        1.68       12.75      5.34 o 
  -1  10  20       13.33       23.24      5.93 o 
   0  10  20       17.74       20.46      5.02 o 
   1  10  20       13.35       14.32      4.63 o 
   2  10  20        1.68       -0.30      4.37 o 
   3  10  20       11.48       10.32      5.85 o 
  -2  11  20        4.86        4.04      4.31 o 
  -1  11  20       10.12       16.07      5.88 o 
   0  11  20        2.19        4.77      3.87 o 
   1  11  20       10.12       13.79      4.93 o 
   2  11  20        4.85        6.72      4.76 o 
   3  11  20        0.11       -1.19      3.46 o 
  -2  12  20        9.47       13.30     10.02 o 
  -1  12  20        3.42       11.89      5.48 o 
   0  12  20        0.02        2.96      5.14 o 
   1  12  20        3.42        6.87      4.55 o 
   2  12  20        9.49       17.39      7.37 o 
   1   0  21        2.50        9.78      2.55 o 
   2   0  21       10.82       15.24      3.16 o 
   3   0  21       64.33       64.48     11.58 o 
   4   0  21        2.58        0.04      3.82 o 
   5   0  21        6.64        3.96      4.40 o 
  -5   1  21        7.01        8.36      4.77 o 
  -4   1  21        3.93       -1.85      5.53 o 
  -3   1  21       16.72       13.24      4.10 o 
  -2   1  21       12.84       21.61      3.37 o 
  -1   1  21       25.43       28.64      3.88 o 
   0   1  21       45.33       36.44      3.40 o 
   1   1  21       25.48       27.73      3.17 o 
   2   1  21       12.81       27.23      5.02 o 
   3   1  21       16.71       17.58      4.19 o 
   4   1  21        3.91        3.25      4.06 o 
   5   1  21        7.00        5.88      6.09 o 
  -5   2  21        0.67        7.51      5.33 o 
  -4   2  21       10.75       11.10      4.77 o 
  -3   2  21        6.67        4.64      2.79 o 
  -2   2  21       42.97       41.38      4.08 o 
  -1   2  21       49.86       48.83      4.05 o 
   0   2  21       31.86       28.23      4.00 o 
   1   2  21       49.89       51.10      3.77 o 
   2   2  21       42.92       44.55      5.27 o 
   3   2  21        6.68       10.80      5.41 o 
   4   2  21       10.74        9.34      4.73 o 
   5   2  21        0.67        0.39      4.45 o 
  -5   3  21        4.40        4.41      4.89 o 
  -4   3  21        4.23        4.67      6.53 o 
  -3   3  21       28.17       24.80      3.77 o 
  -2   3  21        3.47        6.91      3.20 o 
  -1   3  21       69.32       66.23      8.93 o 
   0   3  21       28.60       22.07      3.01 o 
   1   3  21       69.32       69.60      5.89 o 
   2   3  21        3.49        4.72      3.51 o 
   3   3  21       28.10       34.37      5.83 o 
   4   3  21        4.21        2.97      4.00 o 
   5   3  21        4.40        4.80      7.09 o 
  -5   4  21       11.47       15.57      6.26 o 
  -4   4  21       21.47       19.18      4.50 o 
  -3   4  21       51.00       55.92      5.42 o 
  -2   4  21       66.86       67.74      6.47 o 
  -1   4  21        2.17       -0.72      3.17 o 
   0   4  21       42.96       33.34      3.56 o 
   1   4  21        2.16        5.18      3.92 o 
   2   4  21       66.82       76.93      6.99 o 
   3   4  21       50.98       58.08      6.69 o 
   4   4  21       21.44       22.56      5.06 o 
   5   4  21       11.47       13.16      4.75 o 
  -5   5  21        4.76        3.84      4.89 o 
  -4   5  21       12.51       15.79      4.45 o 
  -3   5  21       20.60       26.12      4.47 o 
  -2   5  21       10.57       13.65      3.20 o 
  -1   5  21       13.19       10.54      3.28 o 
   0   5  21        0.15       -3.46      3.46 o 
   1   5  21       13.24       11.55      3.71 o 
   2   5  21       10.56        7.43      3.90 o 
   3   5  21       20.62       26.28      5.43 o 
   4   5  21       12.49       18.87      5.37 o 
   5   5  21        4.77        6.92      4.52 o 
  -5   6  21        2.48       -2.31      3.79 o 
  -4   6  21        1.59        2.03      4.83 o 
  -3   6  21        4.25        5.06      3.35 o 
  -2   6  21       21.78       14.56      4.93 o 
  -1   6  21       43.17       47.03      4.58 o 
   0   6  21        7.05       10.38      3.69 o 
   1   6  21       43.13       46.57      5.85 o 
   2   6  21       21.77       18.21      4.40 o 
   3   6  21        4.26        2.77      4.21 o 
   4   6  21        1.59       -0.72      3.54 o 
   5   6  21        2.48        3.21      5.09 o 
  -4   7  21        6.26        5.53      3.85 o 
  -3   7  21       11.11       10.02      4.06 o 
  -2   7  21        5.69        3.58      3.70 o 
  -1   7  21       13.83       14.67      4.81 o 
   0   7  21       33.98       35.21      5.64 o 
   1   7  21       13.82       11.59      4.67 o 
   2   7  21        5.67        3.42      6.37 o 
   3   7  21       11.13       17.23      7.77 o 
   4   7  21        6.25        1.46      3.52 o 
  -4   8  21        8.60       12.99      5.75 o 
  -3   8  21       25.44       23.23      5.32 o 
  -2   8  21        9.15       10.34      6.57 o 
  -1   8  21        4.55        1.94      4.37 o 
   0   8  21        8.69        7.35      3.48 o 
   1   8  21        4.55        2.04      3.47 o 
   2   8  21        9.15       12.78      4.36 o 
   3   8  21       25.44       28.87      4.68 o 
   4   8  21        8.59        8.33      3.29 o 
  -4   9  21        0.74        8.49      5.75 o 
  -3   9  21       23.35       24.16      8.41 o 
  -2   9  21       10.15       17.43      6.09 o 
  -1   9  21        7.16       14.62      4.70 o 
   0   9  21        1.46       -1.33      3.68 o 
   1   9  21        7.15       10.35      4.17 o 
   2   9  21       10.16       13.57      4.45 o 
   3   9  21       23.32       16.35      5.65 o 
   4   9  21        0.74        0.65      3.54 o 
  -3  10  21        1.47        9.77      7.45 o 
  -2  10  21        2.13        6.34      4.74 o 
  -1  10  21        1.65        3.59      4.27 o 
   0  10  21        5.42        4.86      4.28 o 
   1  10  21        1.64        2.98      5.49 o 
   2  10  21        2.13        5.42      4.87 o 
   3  10  21        1.46        3.88      3.58 o 
  -2  11  21        4.74        9.52      5.23 o 
  -1  11  21        0.99        6.06      4.77 o 
   0  11  21        0.12       -0.66      3.58 o 
   1  11  21        0.99        2.06      3.85 o 
   2  11  21        4.74        9.71      4.67 o 
   0  12  21        1.13        1.37      5.25 o 
   1  12  21        4.39        2.00      6.49 o 
   0   0  22        0.71       -0.40      2.96 o 
   1   0  22       33.79       28.58      3.17 o 
   2   0  22       18.01       16.02      6.41 o 
   3   0  22       50.29       58.38     16.50 o 
   4   0  22        1.64        3.47      4.25 o 
   5   0  22        7.11        4.87      4.02 o 
  -5   1  22        0.11       -1.23      3.88 o 
  -4   1  22        3.27        1.93      3.51 o 
  -3   1  22       33.58       36.68      5.64 o 
  -2   1  22       64.35       59.73      6.87 o 
  -1   1  22        9.73        9.04      2.64 o 
   0   1  22       30.52       22.09      3.61 o 
   1   1  22        9.76        8.72      2.59 o 
   2   1  22       64.34       65.71      6.25 o 
   3   1  22       33.64       36.08      5.13 o 
   4   1  22        3.28        2.47      4.98 o 
   5   1  22        0.11       -1.33      4.38 o 
  -5   2  22        0.31       -0.27      5.21 o 
  -4   2  22       12.58       17.55      6.97 o 
  -3   2  22       11.95       11.32      4.34 o 
  -2   2  22       51.86       53.15      4.43 o 
  -1   2  22       79.08       76.55     10.18 o 
   0   2  22        2.88       -0.80      2.41 o 
   1   2  22       79.07       83.98      9.57 o 
   2   2  22       51.81       56.53      6.23 o 
   3   2  22       11.91        9.78      4.78 o 
   4   2  22       12.55       22.95      5.78 o 
   5   2  22        0.31        1.10      4.77 o 
  -5   3  22        1.27       -0.43      4.39 o 
  -4   3  22        2.66       -0.31      4.10 o 
  -3   3  22       30.56       27.63      4.35 o 
  -2   3  22       43.81       41.15      6.09 o 
  -1   3  22       29.24       26.63      4.06 o 
   0   3  22       56.86       51.69      4.15 o 
   1   3  22       29.26       18.46      4.77 o 
   2   3  22       43.75       37.93      6.01 o 
   3   3  22       30.57       24.69      4.86 o 
   4   3  22        2.64        4.81      4.21 o 
   5   3  22        1.27        2.00      5.41 o 
  -5   4  22        2.06        6.03      6.00 o 
  -4   4  22       30.74       33.79      6.27 o 
  -3   4  22        1.91        6.33      3.46 o 
  -2   4  22        7.36        5.89      2.94 o 
  -1   4  22        5.47        5.73      3.60 o 
   0   4  22        1.71        4.41      3.18 o 
   1   4  22        5.50        3.59      4.93 o 
   2   4  22        7.35       13.60      4.32 o 
   3   4  22        1.91        7.36      4.17 o 
   4   4  22       30.77       33.38      7.53 o 
   5   4  22        2.06        2.09      5.21 o 
  -5   5  22        2.44        2.46      5.81 o 
  -4   5  22        7.48       11.64      3.89 o 
  -3   5  22       16.88        7.80      3.83 o 
  -2   5  22       19.89       24.22      4.61 o 
  -1   5  22       25.93       19.88      6.09 o 
   0   5  22       23.58       23.39      4.38 o 
   1   5  22       25.99       16.89      4.74 o 
   2   5  22       19.90       22.39      6.41 o 
   3   5  22       16.81       16.73      5.02 o 
   4   5  22        7.48        6.77      4.46 o 
   5   5  22        2.43        3.42      5.07 o 
  -4   6  22        0.60        0.21      3.84 o 
  -3   6  22       12.91       14.52      4.01 o 
  -2   6  22        0.97       -0.60      4.01 o 
  -1   6  22       18.60       22.52      4.91 o 
   0   6  22        0.27        1.16      4.00 o 
   1   6  22       18.63       17.09      5.81 o 
   2   6  22        0.98       -1.21      4.04 o 
   3   6  22       12.90       17.82      5.34 o 
   4   6  22        0.61        0.62      3.90 o 
  -4   7  22       12.10       11.96      4.64 o 
  -3   7  22        6.10        6.36      4.18 o 
  -2   7  22       17.19       21.91      5.25 o 
  -1   7  22        0.54        1.23      3.71 o 
   0   7  22       10.61       11.72      4.73 o 
   1   7  22        0.54        0.77      3.38 o 
   2   7  22       17.21       19.71      4.65 o 
   3   7  22        6.08        6.88      4.19 o 
   4   7  22       12.10       13.94      5.27 o 
  -4   8  22        0.28        1.38      5.41 o 
  -3   8  22        0.62        1.63      4.94 o 
  -2   8  22       10.39       16.50      5.93 o 
  -1   8  22        5.64        5.55      5.73 o 
   0   8  22       26.59       30.75      5.29 o 
   1   8  22        5.63        9.06      4.67 o 
   2   8  22       10.40       12.78      5.29 o 
   3   8  22        0.62        3.50      4.73 o 
   4   8  22        0.27       -0.05      3.35 o 
  -3   9  22        3.15       -2.32      6.25 o 
  -2   9  22        1.20        4.57      6.57 o 
  -1   9  22       12.89       14.62      4.88 o 
   0   9  22        2.61        0.38      3.84 o 
   1   9  22       12.88        9.08      4.13 o 
   2   9  22        1.20        2.41      4.58 o 
   3   9  22        3.16        2.67      5.13 o 
  -2  10  22        2.37        0.72      5.13 o 
  -1  10  22        3.78        2.64      3.78 o 
   0  10  22       14.27       18.35      5.29 o 
   1  10  22        3.77        0.00      4.16 o 
   2  10  22        2.36        1.12      4.24 o 
  -1  11  22        3.92       11.14      5.35 o 
   0  11  22        6.25        7.76      5.06 o 
   1  11  22        3.91        8.94      7.13 o 
   1   0  23       18.62       19.15      3.29 o 
   2   0  23       30.59       31.97      5.73 o 
   3   0  23       18.05       29.51      8.01 o 
   4   0  23        4.22        6.15      5.93 o 
   5   0  23        0.13       -0.05      5.18 o 
  -5   1  23        3.32       -1.03      4.73 o 
  -4   1  23        9.10       15.59      5.02 o 
  -3   1  23        7.88        7.15      3.96 o 
  -2   1  23       62.61       61.63      4.58 o 
  -1   1  23       17.27       16.62      3.39 o 
   0   1  23        7.34        6.69      2.96 o 
   1   1  23       17.24       18.41      5.44 o 
   2   1  23       62.60       57.93      6.46 o 
   3   1  23        7.88        9.43      4.94 o 
   4   1  23        9.09       15.30      4.97 o 
   5   1  23        3.31        4.58      4.96 o 
  -5   2  23        0.02        2.69      4.99 o 
  -4   2  23       15.52        9.94      4.42 o 
  -3   2  23        4.80        2.92      3.54 o 
  -2   2  23       23.21       21.75      3.63 o 
  -1   2  23        6.57        5.31      3.33 o 
   0   2  23        2.53       -2.86      2.86 o 
   1   2  23        6.58       11.53      3.75 o 
   2   2  23       23.25       24.60      5.18 o 
   3   2  23        4.78        4.27      3.90 o 
   4   2  23       15.54       21.36      5.83 o 
   5   2  23        0.02        0.34      4.37 o 
  -5   3  23       11.17       18.04      6.20 o 
  -4   3  23        9.37       -0.68      5.37 o 
  -3   3  23        3.78        6.31      3.34 o 
  -2   3  23        3.36        4.57      3.04 o 
  -1   3  23       16.64       20.86      4.18 o 
   0   3  23       39.77       41.11      4.52 o 
   1   3  23       16.63       14.88      5.89 o 
   2   3  23        3.35        2.32      3.46 o 
   3   3  23        3.79        6.75      4.91 o 
   4   3  23        9.38       10.35      4.79 o 
   5   3  23       11.18       17.02      6.05 o 
  -5   4  23        1.04        0.08      8.09 o 
  -4   4  23        1.12       -2.24      3.74 o 
  -3   4  23       23.51       20.12      3.90 o 
  -2   4  23       25.07       22.93      4.77 o 
  -1   4  23       55.71       48.10      4.82 o 
   0   4  23       43.43       40.15      5.32 o 
   1   4  23       55.79       46.33      5.28 o 
   2   4  23       25.06       22.45      5.13 o 
   3   4  23       23.52       26.77      5.02 o 
   4   4  23        1.12        4.20      4.85 o 
   5   4  23        1.03        1.84      5.45 o 
  -4   5  23        4.06        9.04      3.95 o 
  -3   5  23        2.67        2.66      3.69 o 
  -2   5  23        9.07       10.04      3.58 o 
  -1   5  23        7.89        7.84      3.41 o 
   0   5  23        2.85        5.02      4.09 o 
   1   5  23        7.92        6.53      4.41 o 
   2   5  23        9.08       13.73      4.56 o 
   3   5  23        2.68        6.49      4.19 o 
   4   5  23        4.05        8.76      4.52 o 
  -4   6  23        6.29        5.65      3.98 o 
  -3   6  23       11.07       11.70      4.29 o 
  -2   6  23        4.96        0.20      3.49 o 
  -1   6  23        5.04       -2.56      4.81 o 
   0   6  23        3.92        5.50      3.55 o 
   1   6  23        5.02        6.03      3.73 o 
   2   6  23        4.95        4.48      3.46 o 
   3   6  23       11.07       12.20      4.69 o 
   4   6  23        6.28        3.97      4.39 o 
  -4   7  23        3.66        4.66      3.98 o 
  -3   7  23        2.84        4.02      4.26 o 
  -2   7  23        0.01       -2.16      5.61 o 
  -1   7  23        8.54        5.63      4.66 o 
   0   7  23        2.88       -1.67      3.37 o 
   1   7  23        8.55        3.52      4.57 o 
   2   7  23        0.01       -2.47      4.19 o 
   3   7  23        2.83        6.87      4.03 o 
   4   7  23        3.67        1.89      4.97 o 
  -3   8  23        5.23        2.02      4.09 o 
  -2   8  23        2.13        1.12      4.65 o 
  -1   8  23        4.56        1.19      3.58 o 
   0   8  23        9.19       13.67      4.45 o 
   1   8  23        4.56        2.08      3.39 o 
   2   8  23        2.12        0.40      3.82 o 
   3   8  23        5.23        5.46      3.91 o 
  -3   9  23        4.58        3.04      5.13 o 
  -2   9  23        5.38        9.93      7.13 o 
  -1   9  23        9.36        7.78      5.57 o 
   0   9  23        3.03        1.35      4.87 o 
   1   9  23        9.35       16.79      5.54 o 
   2   9  23        5.37        9.25      4.02 o 
   3   9  23        4.58       -2.16      5.85 o 
  -2  10  23        0.53        8.09      7.45 o 
  -1  10  23        9.74       25.79     13.30 o 
   0  10  23       29.36       49.33     12.06 o 
   1  10  23        9.73       16.38      5.68 o 
   2  10  23        0.53        3.01      5.13 o 
   0   0  24        4.56        3.04      5.05 o 
   1   0  24       59.55       50.97      9.61 o 
   2   0  24        3.66        4.56      4.47 o 
   3   0  24       15.08       13.35      4.33 o 
   4   0  24        0.33       -1.97      4.39 o 
   5   0  24        9.47       10.98      8.49 o 
  -5   1  24        2.99        4.97      6.41 o 
  -4   1  24       21.39       21.84      6.20 o 
  -3   1  24       27.03       29.61      5.71 o 
  -2   1  24        7.52        7.47      3.11 o 
  -1   1  24       30.43       26.65      4.20 o 
   0   1  24        0.33       -0.70      3.17 o 
   1   1  24       30.35       28.65      5.15 o 
   2   1  24        7.51       15.53      4.22 o 
   3   1  24       27.09       32.45      5.54 o 
   4   1  24       21.37       26.15      8.65 o 
   5   1  24        2.99       -0.24      8.41 o 
  -4   2  24        1.94        2.44      4.62 o 
  -3   2  24       26.12       16.77      5.12 o 
  -2   2  24        0.11       -0.16      2.69 o 
  -1   2  24        7.30        4.25      3.48 o 
   0   2  24        0.88       -0.28      2.35 o 
   1   2  24        7.31        6.59      4.30 o 
   2   2  24        0.10        1.74      3.21 o 
   3   2  24       26.11       25.47      5.91 o 
   4   2  24        1.94        5.17      5.35 o 
  -4   3  24        1.32        1.20      4.52 o 
  -3   3  24       26.86       27.49      8.13 o 
  -2   3  24        0.69        2.87      3.54 o 
  -1   3  24        0.72       -0.85      2.74 o 
   0   3  24        0.63       -0.16      3.61 o 
   1   3  24        0.72        2.64      3.58 o 
   2   3  24        0.68        2.38      4.61 o 
   3   3  24       26.87       26.56      5.77 o 
   4   3  24        1.33        3.15      3.78 o 
  -4   4  24        0.02       -1.72      4.50 o 
  -3   4  24        0.56       -1.66      4.07 o 
  -2   4  24       11.68        7.18      4.14 o 
  -1   4  24       12.58        7.79      3.82 o 
   0   4  24        6.22        8.97      4.41 o 
   1   4  24       12.56       12.00      3.84 o 
   2   4  24       11.69       10.34      3.89 o 
   3   4  24        0.56        2.22      4.08 o 
   4   4  24        0.02        3.88      5.08 o 
  -4   5  24        3.70       11.34      5.27 o 
  -3   5  24        7.52        5.04      3.29 o 
  -2   5  24       42.40       35.43      7.81 o 
  -1   5  24       15.80        7.69      4.25 o 
   0   5  24        6.32        0.17      2.88 o 
   1   5  24       15.79        9.16      4.05 o 
   2   5  24       42.44       43.31      6.56 o 
   3   5  24        7.50        7.17      4.23 o 
   4   5  24        3.69       -0.16      4.65 o 
  -4   6  24        2.10        1.91      4.18 o 
  -3   6  24        0.63       -2.15      3.19 o 
  -2   6  24        4.17        0.56      6.21 o 
  -1   6  24       12.08       16.83      6.33 o 
   0   6  24        0.01        0.52      4.25 o 
   1   6  24       12.08       11.47      4.47 o 
   2   6  24        4.17        0.89      3.65 o 
   3   6  24        0.63       -0.55      4.65 o 
   4   6  24        2.11       -0.50      4.16 o 
  -3   7  24        0.12       -1.16      3.82 o 
  -2   7  24        7.39        2.64      5.93 o 
  -1   7  24        2.23        6.17      6.17 o 
   0   7  24        0.41       -1.28      3.70 o 
   1   7  24        2.24        4.02      4.73 o 
   2   7  24        7.38        4.25      4.30 o 
   3   7  24        0.12       -3.58      3.58 o 
  -3   8  24        3.33        2.16      6.49 o 
  -2   8  24        6.24        7.93      6.65 o 
  -1   8  24        4.58        5.13      6.17 o 
   0   8  24        0.04       -0.92      4.48 o 
   1   8  24        4.59        7.32      4.41 o 
   2   8  24        6.25        3.58      4.16 o 
   3   8  24        3.32        2.14      5.04 o 
  -2   9  24        0.42       -1.36      4.97 o 
  -1   9  24        1.33        5.63      4.19 o 
   0   9  24        2.52        2.50      5.21 o 
   1   9  24        1.33        6.10      4.56 o 
   2   9  24        0.42        3.69      5.07 o 
   0  10  24        2.29        8.09      5.42 o 
   1   0  25       16.28       13.85      3.83 o 
   2   0  25       27.51       22.63      5.42 o 
   3   0  25       15.33       15.38      4.89 o 
   4   0  25       26.86       45.02      7.53 o 
  -4   1  25        9.12       22.03      6.45 o 
  -3   1  25        6.12        6.37      4.46 o 
  -2   1  25        1.12        1.07      4.32 o 
  -1   1  25        5.25        2.86      3.31 o 
   0   1  25       33.46       25.39      4.37 o 
   1   1  25        5.24        8.73      6.17 o 
   2   1  25        1.12        4.86      4.25 o 
   3   1  25        6.12        6.89      7.69 o 
   4   1  25        9.12       14.80      5.12 o 
  -4   2  25       23.68       27.71      6.01 o 
  -3   2  25        7.96        7.55      4.84 o 
  -2   2  25       36.51       34.09     10.66 o 
  -1   2  25       12.22       13.27      3.49 o 
   0   2  25       21.62       16.63      3.67 o 
   1   2  25       12.21       12.18      6.65 o 
   2   2  25       36.56       44.06      6.27 o 
   3   2  25        7.97       10.02      5.21 o 
   4   2  25       23.69       33.41      6.88 o 
  -4   3  25        9.49       12.37      6.12 o 
  -3   3  25        1.59        2.20      4.98 o 
  -2   3  25       26.93       21.49      5.29 o 
  -1   3  25       17.06       16.18      4.28 o 
   0   3  25        0.86        3.53      4.09 o 
   1   3  25       17.07       17.70      5.07 o 
   2   3  25       26.90       33.14      9.77 o 
   3   3  25        1.59        1.60      3.68 o 
   4   3  25        9.48        6.97      7.53 o 
  -4   4  25        7.04        6.87      5.04 o 
  -3   4  25        4.72        3.09      3.94 o 
  -2   4  25        5.86        7.81      3.65 o 
  -1   4  25        8.47        5.20      3.19 o 
   0   4  25        6.64        6.57      4.33 o 
   1   4  25        8.47        5.45      4.56 o 
   2   4  25        5.84        5.66      4.24 o 
   3   4  25        4.72        5.26      6.61 o 
   4   4  25        7.05        2.18      4.52 o 
  -3   5  25        8.88        6.30      4.72 o 
  -2   5  25        8.91       10.73      4.37 o 
  -1   5  25       11.94       11.38      5.85 o 
   0   5  25        9.58       10.02      5.93 o 
   1   5  25       11.94       17.71      4.29 o 
   2   5  25        8.93        8.45      4.58 o 
   3   5  25        8.88       10.94      5.37 o 
  -3   6  25        0.25       -1.39      3.74 o 
  -2   6  25        4.82        5.53      6.09 o 
  -1   6  25        0.88       -1.44      3.93 o 
   0   6  25        3.80        7.54      4.66 o 
   1   6  25        0.88        1.87      3.34 o 
   2   6  25        4.82        7.24      4.56 o 
   3   6  25        0.26       -0.89      3.84 o 
  -3   7  25        6.79        5.10      5.27 o 
  -2   7  25        8.08        8.65      6.73 o 
  -1   7  25        4.99        0.40      6.17 o 
   0   7  25       16.84       18.59      7.29 o 
   1   7  25        4.99        8.09      5.02 o 
   2   7  25        8.07       16.97      5.01 o 
   3   7  25        6.78        5.73      4.64 o 
  -2   8  25        2.09        2.08      6.49 o 
  -1   8  25       11.75        9.61      6.73 o 
   0   8  25        1.19       -2.24      4.75 o 
   1   8  25       11.75       16.56      5.24 o 
   2   8  25        2.08        0.18      5.00 o 
  -1   9  25        6.70        8.49      5.77 o 
   0   9  25        8.33       12.86      5.35 o 
   1   9  25        6.71        9.51      4.38 o 
   0   0  26        2.18        2.32      3.77 o 
   1   0  26        0.40        1.31      3.00 o 
   2   0  26        0.58        3.94      3.70 o 
   3   0  26        0.04        3.91      4.43 o 
   4   0  26        4.84       10.45      6.45 o 
  -4   1  26        5.06       13.70      6.58 o 
  -3   1  26       22.04       27.26      6.29 o 
  -2   1  26       25.71       26.60      8.01 o 
  -1   1  26       21.17        9.88      3.88 o 
   0   1  26        4.34        6.98      3.93 o 
   1   1  26       21.18       22.43      6.01 o 
   2   1  26       25.72       21.67      4.55 o 
   3   1  26       22.06       26.92      7.73 o 
   4   1  26        5.04        4.88      5.33 o 
  -4   2  26        2.13       -0.74      4.77 o 
  -3   2  26        4.21        5.04      4.32 o 
  -2   2  26        5.51        6.01      6.57 o 
  -1   2  26        2.44        1.49      3.24 o 
   0   2  26        8.50        7.21      4.49 o 
   1   2  26        2.44        6.17      6.57 o 
   2   2  26        5.53        9.98      4.61 o 
   3   2  26        4.21        2.73      4.08 o 
   4   2  26        2.14       -0.16      5.77 o 
  -3   3  26        0.14        3.05      5.35 o 
  -2   3  26        6.52        9.29      5.77 o 
  -1   3  26       16.84       24.13      4.33 o 
   0   3  26        3.83        0.88      5.37 o 
   1   3  26       16.84       17.87      6.81 o 
   2   3  26        6.52        8.35      4.43 o 
   3   3  26        0.14        2.50      4.37 o 
  -3   4  26        3.13        8.97      7.77 o 
  -2   4  26        0.79       -0.77      3.53 o 
  -1   4  26       20.64       12.34      5.93 o 
   0   4  26        4.41        0.48      5.45 o 
   1   4  26       20.62       20.65      5.49 o 
   2   4  26        0.79        2.27      3.90 o 
   3   4  26        3.13        5.82      5.41 o 
  -3   5  26       10.15       14.01      5.32 o 
  -2   5  26        2.00       -2.35      4.28 o 
  -1   5  26        5.23        2.08      4.17 o 
   0   5  26        0.09       -3.45      5.45 o 
   1   5  26        5.25        7.17      4.98 o 
   2   5  26        2.01       -1.06      4.96 o 
   3   5  26       10.13       10.54      4.80 o 
  -2   6  26       38.63       31.17      8.09 o 
  -1   6  26       11.13       20.43      7.29 o 
   0   6  26        3.51        6.65      6.33 o 
   1   6  26       11.12       11.32      4.62 o 
   2   6  26       38.61       39.32      6.97 o 
  -2   7  26        4.73        3.77      6.65 o 
  -1   7  26        3.71        2.24      4.57 o 
   0   7  26        7.34        5.29      5.05 o 
   1   7  26        3.72        4.48      3.77 o 
   2   7  26        4.74        0.04      4.12 o 
  -1   8  26        0.04        6.01      6.57 o 
   0   8  26        4.62        6.53      4.21 o 
   1   8  26        0.04        0.36      4.22 o 
   1   0  27        1.92        0.72      6.09 o 
   2   0  27       14.45       13.06      6.73 o 
   3   0  27       17.48       26.02      5.47 o 
  -3   1  27        1.78        3.65      5.10 o 
  -2   1  27        0.77       -0.32      4.41 o 
  -1   1  27        0.65       -2.32      4.49 o 
   0   1  27        1.66        1.92      3.85 o 
   1   1  27        0.64        4.65      6.57 o 
   2   1  27        0.78       -3.69      5.77 o 
   3   1  27        1.78        1.89      5.29 o 
  -3   2  27        8.57        9.69      6.33 o 
  -2   2  27        1.68        2.72      6.73 o 
  -1   2  27       16.18       20.62      4.70 o 
   0   2  27       97.00       96.95      9.53 o 
   1   2  27       16.20       12.34      5.37 o 
   2   2  27        1.69       -0.87      3.56 o 
   3   2  27        8.57        8.95      5.09 o 
  -3   3  27        3.81        3.69      8.25 o 
  -2   3  27        6.28        2.58      4.19 o 
  -1   3  27        5.42        5.93      5.85 o 
   0   3  27        0.46        0.96      5.37 o 
   1   3  27        5.42        5.85      6.49 o 
   2   3  27        6.26        7.40      4.71 o 
   3   3  27        3.81        1.83     11.90 o 
  -3   4  27        9.22        3.85      8.65 o 
  -2   4  27        5.70        2.36      3.62 o 
  -1   4  27       16.55       10.58      4.81 o 
   0   4  27        0.00       -1.52      5.37 o 
   1   4  27       16.59       16.26      7.45 o 
   2   4  27        5.68       -1.09      4.24 o 
   3   4  27        9.22       13.78      7.37 o 
  -2   5  27        9.31        5.69      6.25 o 
  -1   5  27        7.04        7.61      5.93 o 
   0   5  27        9.20       10.18      5.29 o 
   1   5  27        7.04        5.77      5.27 o 
   2   5  27        9.32       11.89      5.63 o 
  -2   6  27       12.33       15.46      7.37 o 
  -1   6  27       13.37       13.38      5.61 o 
   0   6  27        1.05        3.28      4.65 o 
   1   6  27       13.37       13.18      5.55 o 
   2   6  27       12.36       22.51     10.18 o 
  -1   7  27        2.26        6.41      6.57 o 
   0   7  27        4.58       12.34      7.21 o 
   1   7  27        2.26        5.85      6.89 o 
   0   0  28       23.86       25.40      6.89 o 
   1   0  28        2.36        1.28      4.81 o 
   2   0  28        2.64       -3.61      5.85 o 
  -2   1  28       16.83       20.99      7.69 o 
  -1   1  28       12.58       13.46      7.45 o 
   0   1  28        1.01        6.17      5.93 o 
   1   1  28       12.59       12.42      7.37 o 
   2   1  28       16.85       26.44      8.97 o 
  -2   2  28        1.70       -0.64      6.33 o 
  -1   2  28        7.80        4.95      4.05 o 
   0   2  28        1.89        6.33      5.93 o 
   1   2  28        7.78       13.22      7.13 o 
   2   2  28        1.72        5.53      7.29 o 
  -2   3  28        0.52       -1.28      6.41 o 
  -1   3  28       26.86       23.07      6.73 o 
   0   3  28        0.16        7.85      5.93 o 
   1   3  28       26.82       24.76      6.49 o 
   2   3  28        0.52        1.20      5.35 o 
  -2   4  28       33.15       37.94      5.85 o 
  -1   4  28        9.62       11.86      6.17 o 
   0   4  28        1.38       -0.08      5.45 o 
   1   4  28        9.64       16.67      7.69 o 
   2   4  28       33.18       50.05      7.85 o 
  -1   5  28        7.35        1.04      4.41 o 
   0   5  28        4.06       -1.28      4.49 o 
   1   5  28        7.35        4.41      6.73 o 
   0   6  28       13.37       12.42      7.29 o 
   1   0  29       11.90       13.86      7.53 o 
   2   0  29        3.79       -0.56      6.65 o 
  -2   1  29        0.89       -1.60      6.41 o 
  -1   1  29        1.57        0.40      6.33 o 
   0   1  29        0.83       -1.36      3.85 o 
   1   1  29        1.56        2.00      4.97 o 
   2   1  29        0.88        9.69      8.09 o 
  -1   2  29       11.20       13.46      4.81 o 
   0   2  29        2.70        1.52      5.77 o 
   1   2  29       11.17       13.70      7.45 o 
  -1   3  29       16.88       12.82      6.17 o 
   0   3  29        0.63        0.64      5.93 o 
   1   3  29       16.87       16.26      6.33 o 
   0   4  29       42.93       28.92      6.89 o 
                                                 
